# Supplementary material for: (2E)-1-(2,6-Dichloro-3-fluoro­phen­yl)-3-phenyl­prop-2-en-1-one
Source: Acta Crystallogr Sect E Struct Rep Online. 2012 Mar 17;68(Pt 4):o1085. doi: 10.1107/S1600536812010574 (PMC3344040; doi:10.1107/S1600536812010574)
Supplement: Supplementary file 1 [file e-68-o1085-sup1.cif]

##############################################################################
#                                                                            #
# This CIF contains the data in a paper accepted for publication in          #
# Acta Crystallographica Section E. It conforms to the requirements of       #
# Notes for Authors for Acta Crystallographica Section E, and has been       #
# peer reviewed under the auspices of the IUCr Commission on Journals.       #
#                                                                            #
# Full details of the Crystallographic Information File format               #
# are given in the paper "The Crystallographic Information File (CIF):       #
# a New Standard Archive File for Crystallography" by S. R. Hall, F. H.      #
# Allen and I. D. Brown [Acta Cryst. (1991), A47, 655-685].                  #
#                                                                            #
# The current version of the core CIF dictionary is obtainable from          #
# ftp://ftp.iucr.org/pub/cif_core.dic.                                       #
#                                                                            #
# Software is freely available for graphical display of the structure(s)     #
# in this CIF. For information consult the CIF software page                 #
# http://www.iucr.org/resources/cif/software.                                #
#                                                                            #
# This file may be used for bona fide research purposes within the           #
# scientific community so long as proper attribution is given to the journal # 
# article from which it was obtained.                                        #
#                                                                            #
##############################################################################
data_I
_audit_creation_method     SHELXL-97
_chemical_name_systematic
;
(2<i>E</i>)-1-(2,6-Dichloro-3-fluorophenyl)-3-phenylprop-2-en-1-one
;
_chemical_name_common
;
;
_chemical_formula_moiety     'C15 H9 Cl2 F O'
_chemical_formula_sum     'C15 H9 Cl2 F O'
_chemical_formula_iupac     'C15 H9 Cl2 F O'
_chemical_formula_weight     295.12
_chemical_melting_point     ?
_chemical_melting_point_gt     385
_chemical_melting_point_lt     388
_symmetry_cell_setting     monoclinic
_symmetry_space_group_name_H-M     'P 21/c'
_symmetry_space_group_name_Hall     '-P 2ybc'
loop_
    _symmetry_equiv_pos_as_xyz
    'x, y, z'
    '-x, y+1/2, -z+1/2'
    '-x, -y, -z'
    'x, -y-1/2, z-1/2'
_cell_length_a     11.3390(3)
_cell_length_b     10.3896(3)
_cell_length_c     11.3930(3)
_cell_angle_alpha     90.00
_cell_angle_beta     97.0780(10)
_cell_angle_gamma     90.00
_cell_volume     1331.95(6)
_cell_formula_units_Z     4
_cell_measurement_reflns_used     9971
_cell_measurement_theta_min     2.66
_cell_measurement_theta_max     28.29
_cell_measurement_temperature     200(2)
_exptl_crystal_description     'block'
_exptl_crystal_colour     'colourless'
_exptl_crystal_size_max     0.49
_exptl_crystal_size_mid     0.34
_exptl_crystal_size_min     0.17
_exptl_crystal_density_diffrn     1.472
_exptl_crystal_density_meas     ?
_exptl_crystal_density_method     'not measured'
_exptl_crystal_F_000     600
_exptl_absorpt_coefficient_mu     0.486
_exptl_absorpt_correction_type     multi-scan
_exptl_absorpt_process_details
;
(SADABS; Bruker, 2008)
;
_exptl_absorpt_correction_T_min     0.7978
_exptl_absorpt_correction_T_max     0.9202
_exptl_special_details     ?
_diffrn_ambient_temperature     200(2)
_diffrn_radiation_type     MoK\a
_diffrn_radiation_wavelength     0.71073
_diffrn_radiation_source     'fine-focus sealed tube'
_diffrn_radiation_monochromator     graphite
_diffrn_measurement_device_type     'Bruker APEXII CCD'
_diffrn_measurement_device     ?
_diffrn_measurement_method     '\f and \w scans'
_diffrn_reflns_number     23002
_diffrn_reflns_av_R_equivalents     0.0248
_diffrn_reflns_av_sigmaI/netI     0.0116
_diffrn_reflns_theta_min     2.66
_diffrn_reflns_theta_max     28.38
_diffrn_reflns_theta_full     28.38
_diffrn_measured_fraction_theta_max     0.995
_diffrn_measured_fraction_theta_full     0.995
_diffrn_reflns_limit_h_min     -15
_diffrn_reflns_limit_h_max     15
_diffrn_reflns_limit_k_min     -13
_diffrn_reflns_limit_k_max     13
_diffrn_reflns_limit_l_min     -15
_diffrn_reflns_limit_l_max     15
_refine_special_details
;
;
_reflns_number_total     3329
_reflns_number_gt     2742
_reflns_threshold_expression     I>2sigma(I)
_refine_ls_structure_factor_coef     Fsqd
_refine_ls_matrix_type     full
_refine_ls_R_factor_all     0.0535
_refine_ls_R_factor_gt     0.0430
_refine_ls_wR_factor_gt     0.1014
_refine_ls_wR_factor_ref     0.1109
_refine_ls_goodness_of_fit_ref     1.038
_refine_ls_restrained_S_all     1.038
_refine_ls_number_reflns     3329
_refine_ls_number_parameters     182
_refine_ls_number_restraints     0
_refine_ls_hydrogen_treatment     constr
_refine_ls_weighting_scheme     calc
_refine_ls_weighting_details
         'calc w=1/[\s^2^(Fo^2^)+(0.0400P)^2^+0.7737P] where P=(Fo^2^+2Fc^2^)/3'
_atom_sites_solution_hydrogens     geom
_atom_sites_solution_primary     direct
_atom_sites_solution_secondary     difmap
_refine_ls_shift/su_max     0.001
_refine_ls_shift/su_mean     0.000
_refine_diff_density_max     0.578
_refine_diff_density_min     -0.601
_refine_ls_extinction_method     none
_refine_ls_extinction_coef     ?
_refine_ls_abs_structure_Flack     ?
loop_
    _atom_type_symbol
    _atom_type_description
    _atom_type_scat_dispersion_real
    _atom_type_scat_dispersion_imag
    _atom_type_scat_source
    'C' 'C' 0.0033 0.0016
                         'International Tables Vol C Tables 4.2.6.8 and 6.1.1.4'
    'H' 'H' 0.0000 0.0000
                         'International Tables Vol C Tables 4.2.6.8 and 6.1.1.4'
    'Cl' 'Cl' 0.1484 0.1585
                         'International Tables Vol C Tables 4.2.6.8 and 6.1.1.4'
    'F' 'F' 0.0171 0.0103
                         'International Tables Vol C Tables 4.2.6.8 and 6.1.1.4'
    'O' 'O' 0.0106 0.0060
                         'International Tables Vol C Tables 4.2.6.8 and 6.1.1.4'
_computing_data_collection     'APEX2 (Bruker, 2010)'
_computing_cell_refinement     'SAINT (Bruker, 2010)'
_computing_data_reduction     'SAINT (Bruker, 2010)'
_computing_structure_solution     'SHELXS97 (Sheldrick, 2008)'
_computing_structure_refinement     'SHELXL97 (Sheldrick, 2008)'
_computing_molecular_graphics
             'ORTEP-3 (Farrugia, 1997) and Mercury (Macrae <i>et al.</i>, 2008)'
_computing_publication_material
                            'SHELXL97 (Sheldrick, 2008) and PLATON (Spek, 2009)'
loop_
    _atom_site_type_symbol
    _atom_site_label
    _atom_site_fract_x
    _atom_site_fract_y
    _atom_site_fract_z
    _atom_site_U_iso_or_equiv
    _atom_site_adp_type
    _atom_site_calc_flag
    _atom_site_refinement_flags
    _atom_site_occupancy
    _atom_site_symmetry_multiplicity
    _atom_site_disorder_assembly
    _atom_site_disorder_group
    Cl Cl1 0.83699(6) 0.03537(6) 0.06241(5) 0.06914(19) Uani d . 1 1 B .
    Cl Cl2 0.43775(5) 0.32132(6) -0.01452(5) 0.07146(19) Uani d . 1 1 B .
    O O1 0.67486(13) 0.20446(13) -0.16536(10) 0.0526(3) Uani d . 1 1 . .
    C C1 0.76748(14) 0.40662(15) 0.08071(14) 0.0373(3) Uani d . 1 1 . .
    H H1 0.7325 0.3570 0.1374 0.045 Uiso calc R 1 1 . .
    C C2 0.75116(16) 0.36328(16) -0.03056(14) 0.0410(4) Uani d . 1 1 . .
    H H2 0.7832 0.4114 -0.0901 0.049 Uiso calc R 1 1 . .
    C C3 0.68640(16) 0.24564(16) -0.06433(13) 0.0399(3) Uani d . 1 1 . .
    C C11 0.83272(14) 0.52106(15) 0.12542(14) 0.0373(3) Uani d . 1 1 . .
    C C12 0.89663(17) 0.59959(17) 0.05617(17) 0.0486(4) Uani d . 1 1 . .
    H H12 0.8986 0.5798 -0.0250 0.058 Uiso calc R 1 1 . .
    C C13 0.95691(18) 0.70569(19) 0.1055(2) 0.0569(5) Uani d . 1 1 . .
    H H13 1.0018 0.7574 0.0584 0.068 Uiso calc R 1 1 . .
    C C14 0.9526(2) 0.7373(2) 0.2222(2) 0.0622(6) Uani d . 1 1 . .
    H H14 0.9937 0.8112 0.2552 0.075 Uiso calc R 1 1 . .
    C C15 0.8889(2) 0.6619(2) 0.29125(19) 0.0602(5) Uani d . 1 1 . .
    H H15 0.8850 0.6843 0.3715 0.072 Uiso calc R 1 1 . .
    C C16 0.83055(16) 0.55359(17) 0.24359(15) 0.0448(4) Uani d . 1 1 . .
    H H16 0.7884 0.5007 0.2922 0.054 Uiso calc R 1 1 . .
    C C21 0.63217(16) 0.17125(15) 0.03024(13) 0.0407(4) Uani d . 1 1 B .
    C C22 0.69437(18) 0.07128(16) 0.09046(15) 0.0467(4) Uani d . 1 1 . .
    C C24 0.5310(2) 0.0283(2) 0.20019(19) 0.0693(7) Uani d . 1 1 . .
    H H24 0.4966 -0.0210 0.2574 0.083 Uiso calc R 1 1 A 1
    C C26 0.51877(18) 0.19772(19) 0.05775(16) 0.0492(4) Uani d . 1 1 . .
    C C23A 0.6426(2) 0.00145(19) 0.17485(17) 0.0618(6) Uani d P 0.747(4) 1 B 1
    C C25A 0.4689(2) 0.1274(3) 0.14214(19) 0.0665(7) Uani d P 0.747(4) 1 B 1
    H H25A 0.3913 0.1478 0.1599 0.080 Uiso calc PR 0.747(4) 1 B 1
    F F1A 0.7017(2) -0.09064(16) 0.23597(15) 0.0758(7) Uani d P 0.747(4) 1 B 1
    C C23B 0.6426(2) 0.00145(19) 0.17485(17) 0.0618(6) Uani d P 0.25 1 B 2
    H H23B 0.6862 -0.0665 0.2157 0.074 Uiso calc PR 0.253(4) 1 B 2
    C C25B 0.4689(2) 0.1274(3) 0.14214(19) 0.0665(7) Uani d P 0.25 1 B 2
    F F2B 0.3774(5) 0.1417(8) 0.1629(6) 0.099(3) Uani d P 0.253(4) 1 B 2
loop_
    _atom_site_aniso_label
    _atom_site_aniso_U_11
    _atom_site_aniso_U_22
    _atom_site_aniso_U_33
    _atom_site_aniso_U_12
    _atom_site_aniso_U_13
    _atom_site_aniso_U_23
    Cl1 0.0789(4) 0.0587(3) 0.0676(3) 0.0216(3) -0.0001(3) 0.0108(2)
    Cl2 0.0627(3) 0.0829(4) 0.0700(4) 0.0201(3) 0.0129(3) 0.0075(3)
    O1 0.0774(9) 0.0498(7) 0.0311(6) 0.0050(6) 0.0081(6) -0.0060(5)
    C1 0.0450(8) 0.0320(7) 0.0358(7) 0.0024(6) 0.0077(6) 0.0041(6)
    C2 0.0523(9) 0.0386(8) 0.0327(7) 0.0025(7) 0.0077(6) 0.0057(6)
    C3 0.0512(9) 0.0373(8) 0.0311(7) 0.0084(7) 0.0051(6) 0.0000(6)
    C11 0.0393(8) 0.0319(7) 0.0403(8) 0.0043(6) 0.0031(6) 0.0045(6)
    C12 0.0544(10) 0.0406(9) 0.0516(10) 0.0008(8) 0.0098(8) 0.0096(7)
    C13 0.0501(10) 0.0430(9) 0.0763(14) -0.0047(8) 0.0025(9) 0.0187(9)
    C14 0.0637(12) 0.0423(10) 0.0743(14) -0.0108(9) -0.0161(10) 0.0041(9)
    C15 0.0760(14) 0.0490(11) 0.0522(11) -0.0091(10) -0.0054(10) -0.0057(9)
    C16 0.0537(10) 0.0392(8) 0.0409(8) -0.0021(7) 0.0027(7) 0.0004(7)
    C21 0.0568(10) 0.0352(8) 0.0291(7) -0.0053(7) 0.0009(6) -0.0041(6)
    C22 0.0665(11) 0.0360(8) 0.0354(8) -0.0068(8) -0.0030(7) -0.0018(6)
    C24 0.0934(17) 0.0662(14) 0.0480(11) -0.0410(13) 0.0068(11) 0.0041(10)
    C26 0.0567(10) 0.0520(10) 0.0385(8) -0.0074(8) 0.0036(7) -0.0054(7)
    C23A 0.0988(18) 0.0423(10) 0.0404(10) -0.0211(10) -0.0078(10) 0.0058(8)
    C25A 0.0706(15) 0.0780(15) 0.0518(11) -0.0294(12) 0.0114(10) -0.0063(11)
    F1A 0.1208(17) 0.0477(9) 0.0571(10) 0.0024(9) 0.0037(10) 0.0182(7)
    C23B 0.0988(18) 0.0423(10) 0.0404(10) -0.0211(10) -0.0078(10) 0.0058(8)
    C25B 0.0706(15) 0.0780(15) 0.0518(11) -0.0294(12) 0.0114(10) -0.0063(11)
    F2B 0.066(4) 0.136(6) 0.103(5) -0.033(4) 0.045(3) -0.012(4)
_geom_special_details
;
;
loop_
    _geom_bond_atom_site_label_1
    _geom_bond_atom_site_label_2
    _geom_bond_site_symmetry_2
    _geom_bond_distance
    _geom_bond_publ_flag
    Cl1 C22 . 1.727(2) ?
    Cl2 C26 . 1.728(2) ?
    O1 C3 . 1.2198(19) ?
    C1 C2 . 1.337(2) ?
    C1 C11 . 1.459(2) ?
    C1 H1 . 0.9500 ?
    C2 C3 . 1.453(2) ?
    C2 H2 . 0.9500 ?
    C3 C21 . 1.516(2) ?
    C11 C16 . 1.391(2) ?
    C11 C12 . 1.398(2) ?
    C12 C13 . 1.380(3) ?
    C12 H12 . 0.9500 ?
    C13 C14 . 1.377(3) ?
    C13 H13 . 0.9500 ?
    C14 C15 . 1.376(3) ?
    C14 H14 . 0.9500 ?
    C15 C16 . 1.382(3) ?
    C15 H15 . 0.9500 ?
    C16 H16 . 0.9500 ?
    C21 C26 . 1.388(3) ?
    C21 C22 . 1.388(2) ?
    C22 C23A . 1.391(3) ?
    C24 C23A . 1.362(4) ?
    C24 C25A . 1.370(4) ?
    C24 H24 . 0.9500 ?
    C26 C25A . 1.383(3) ?
    C23A F1A . 1.317(3) ?
    C25A H25A . 0.9500 ?
loop_
    _geom_angle_atom_site_label_1
    _geom_angle_atom_site_label_2
    _geom_angle_atom_site_label_3
    _geom_angle_site_symmetry_1
    _geom_angle_site_symmetry_3
    _geom_angle
    _geom_angle_publ_flag
    C2 C1 C11 . . 127.65(15) ?
    C2 C1 H1 . . 116.2 ?
    C11 C1 H1 . . 116.2 ?
    C1 C2 C3 . . 122.74(15) ?
    C1 C2 H2 . . 118.6 ?
    C3 C2 H2 . . 118.6 ?
    O1 C3 C2 . . 122.47(16) ?
    O1 C3 C21 . . 119.07(15) ?
    C2 C3 C21 . . 118.46(13) ?
    C16 C11 C12 . . 118.46(16) ?
    C16 C11 C1 . . 117.86(15) ?
    C12 C11 C1 . . 123.68(15) ?
    C13 C12 C11 . . 120.13(18) ?
    C13 C12 H12 . . 119.9 ?
    C11 C12 H12 . . 119.9 ?
    C14 C13 C12 . . 120.62(19) ?
    C14 C13 H13 . . 119.7 ?
    C12 C13 H13 . . 119.7 ?
    C15 C14 C13 . . 119.97(19) ?
    C15 C14 H14 . . 120.0 ?
    C13 C14 H14 . . 120.0 ?
    C14 C15 C16 . . 119.9(2) ?
    C14 C15 H15 . . 120.0 ?
    C16 C15 H15 . . 120.0 ?
    C15 C16 C11 . . 120.87(18) ?
    C15 C16 H16 . . 119.6 ?
    C11 C16 H16 . . 119.6 ?
    C26 C21 C22 . . 117.70(16) ?
    C26 C21 C3 . . 121.83(15) ?
    C22 C21 C3 . . 120.45(16) ?
    C21 C22 C23A . . 120.0(2) ?
    C21 C22 Cl1 . . 120.01(14) ?
    C23A C22 Cl1 . . 119.97(16) ?
    C23A C24 C25A . . 119.2(2) ?
    C23A C24 H24 . . 120.4 ?
    C25A C24 H24 . . 120.4 ?
    C25A C26 C21 . . 121.5(2) ?
    C25A C26 Cl2 . . 119.02(18) ?
    C21 C26 Cl2 . . 119.52(14) ?
    F1A C23A C24 . . 117.6(2) ?
    F1A C23A C22 . . 120.9(2) ?
    C24 C23A C22 . . 121.5(2) ?
    C24 C25A C26 . . 120.2(2) ?
    C24 C25A H25A . . 119.9 ?
    C26 C25A H25A . . 119.9 ?
loop_
    _geom_torsion_atom_site_label_1
    _geom_torsion_atom_site_label_2
    _geom_torsion_atom_site_label_3
    _geom_torsion_atom_site_label_4
    _geom_torsion_site_symmetry_1
    _geom_torsion_site_symmetry_2
    _geom_torsion_site_symmetry_3
    _geom_torsion_site_symmetry_4
    _geom_torsion
    _geom_torsion_publ_flag
    C11 C1 C2 C3 . . . . 178.53(15) ?
    C1 C2 C3 O1 . . . . -177.72(17) ?
    C1 C2 C3 C21 . . . . 1.8(2) ?
    C2 C1 C11 C16 . . . . 175.07(17) ?
    C2 C1 C11 C12 . . . . -4.7(3) ?
    C16 C11 C12 C13 . . . . 0.8(3) ?
    C1 C11 C12 C13 . . . . -179.44(16) ?
    C11 C12 C13 C14 . . . . -1.6(3) ?
    C12 C13 C14 C15 . . . . 0.8(3) ?
    C13 C14 C15 C16 . . . . 0.8(3) ?
    C14 C15 C16 C11 . . . . -1.6(3) ?
    C12 C11 C16 C15 . . . . 0.8(3) ?
    C1 C11 C16 C15 . . . . -178.99(17) ?
    O1 C3 C21 C26 . . . . -92.4(2) ?
    C2 C3 C21 C26 . . . . 88.0(2) ?
    O1 C3 C21 C22 . . . . 85.9(2) ?
    C2 C3 C21 C22 . . . . -93.60(19) ?
    C26 C21 C22 C23A . . . . 0.1(2) ?
    C3 C21 C22 C23A . . . . -178.32(15) ?
    C26 C21 C22 Cl1 . . . . -178.77(13) ?
    C3 C21 C22 Cl1 . . . . 2.8(2) ?
    C22 C21 C26 C25A . . . . 0.0(3) ?
    C3 C21 C26 C25A . . . . 178.42(17) ?
    C22 C21 C26 Cl2 . . . . 179.90(12) ?
    C3 C21 C26 Cl2 . . . . -1.7(2) ?
    C25A C24 C23A F1A . . . . 177.08(19) ?
    C25A C24 C23A C22 . . . . -0.8(3) ?
    C21 C22 C23A F1A . . . . -177.52(17) ?
    Cl1 C22 C23A F1A . . . . 1.4(3) ?
    C21 C22 C23A C24 . . . . 0.3(3) ?
    Cl1 C22 C23A C24 . . . . 179.16(16) ?
    C23A C24 C25A C26 . . . . 0.9(3) ?
    C21 C26 C25A C24 . . . . -0.5(3) ?
    Cl2 C26 C25A C24 . . . . 179.59(16) ?
loop_
    _geom_hbond_atom_site_label_D
    _geom_hbond_atom_site_label_H
    _geom_hbond_atom_site_label_A
    _geom_hbond_site_symmetry_A
    _geom_hbond_distance_DH
    _geom_hbond_distance_HA
    _geom_hbond_distance_DA
    _geom_hbond_angle_DHA
    C1 H1 O1 4_566 0.95 2.50 3.399(2) 157.9
    C16 H16 O1 4_566 0.95 2.57 3.440(2) 153.0
_iucr_refine_instructions_details
;
TITL ba506_s in P2(1)/c
CELL  0.71073   11.3390   10.3896   11.3930    90.000    97.078    90.000
ZERR  4           0.0003    0.0003    0.0003     0.000     0.001     0.000
LATT   1
SYMM             - X ,    0.50000 + Y ,    0.50000 - Z
SFAC  C  H Cl  F  O
UNIT 60 36 8 4 4
ACTA
BOND $H
CONF
HTAB
TEMP -73
OMIT -2   3   5
EADP C23A C23B
EXYZ C23A C23B
EADP C25A C25B
EXYZ C25A C25B
EQIV  $1 x,1/2-y,1/2+z
HTAB C1  O1_$1
HTAB C16 O1_$1
L.S. 10
FMAP 2
PLAN -5
SIZE 0.174 0.338 0.487
WGHT    0.040000    0.773700
FVAR       0.24811   0.74663
CL1   3    0.836992    0.035366    0.062410    11.00000    0.07887    0.05866 =
         0.06761    0.01076   -0.00010    0.02160
CL2   3    0.437747    0.321317   -0.014519    11.00000    0.06272    0.08289 =
         0.06995    0.00752    0.01289    0.02006
O1    5    0.674857    0.204459   -0.165359    11.00000    0.07737    0.04981 =
         0.03111   -0.00596    0.00807    0.00503
C1    1    0.767484    0.406619    0.080712    11.00000    0.04496    0.03198 =
         0.03579    0.00405    0.00771    0.00242
AFIX  43
H1    2    0.732473    0.357045    0.137357    11.00000   -1.20000
AFIX   0
C2    1    0.751163    0.363279   -0.030563    11.00000    0.05233    0.03863 =
         0.03274    0.00573    0.00769    0.00250
AFIX  43
H2    2    0.783244    0.411394   -0.090063    11.00000   -1.20000
AFIX   0
C3    1    0.686399    0.245643   -0.064333    11.00000    0.05122    0.03730 =
         0.03108   -0.00005    0.00508    0.00838
C11   1    0.832716    0.521061    0.125423    11.00000    0.03928    0.03187 =
         0.04029    0.00454    0.00306    0.00434
C12   1    0.896630    0.599586    0.056174    11.00000    0.05444    0.04057 =
         0.05161    0.00965    0.00975    0.00084
AFIX  43
H12   2    0.898557    0.579848   -0.024986    11.00000   -1.20000
AFIX   0
C13   1    0.956912    0.705687    0.105465    11.00000    0.05007    0.04297 =
         0.07632    0.01865    0.00247   -0.00474
AFIX  43
H13   2    1.001794    0.757412    0.058404    11.00000   -1.20000
AFIX   0
C14   1    0.952640    0.737329    0.222248    11.00000    0.06374    0.04232 =
         0.07427    0.00409   -0.01609   -0.01075
AFIX  43
H14   2    0.993665    0.811166    0.255158    11.00000   -1.20000
AFIX   0
C15   1    0.888910    0.661931    0.291251    11.00000    0.07599    0.04897 =
         0.05223   -0.00567   -0.00541   -0.00910
AFIX  43
H15   2    0.885028    0.684304    0.371533    11.00000   -1.20000
AFIX   0
C16   1    0.830546    0.553590    0.243593    11.00000    0.05367    0.03923 =
         0.04086    0.00038    0.00273   -0.00211
AFIX  43
H16   2    0.788400    0.500652    0.292179    11.00000   -1.20000
AFIX   0
C21   1    0.632175    0.171253    0.030238    11.00000    0.05676    0.03516 =
         0.02913   -0.00414    0.00089   -0.00531
C22   1    0.694367    0.071280    0.090465    11.00000    0.06649    0.03601 =
         0.03536   -0.00183   -0.00298   -0.00675
C24   1    0.530980    0.028315    0.200189    11.00000    0.09343    0.06617 =
         0.04797    0.00409    0.00685   -0.04096
AFIX  43
H24   2    0.496571   -0.021006    0.257411    11.00000   -1.20000
AFIX   0
C26   1    0.518769    0.197721    0.057748    11.00000    0.05666    0.05202 =
         0.03846   -0.00537    0.00360   -0.00743
PART 1
C23A  1    0.642637    0.001448    0.174849    21.00000    0.09875    0.04227 =
         0.04038    0.00585   -0.00782   -0.02110
C25A  1    0.468862    0.127359    0.142142    21.00000    0.07064    0.07797 =
         0.05175   -0.00631    0.01139   -0.02945
AFIX  43
H25A  2    0.391332    0.147750    0.159904    21.00000   -1.20000
AFIX   0
F1A   4    0.701750   -0.090639    0.235966    21.00000    0.12083    0.04768 =
         0.05708    0.01817    0.00373    0.00236
PART 2
C23B  1    0.642637    0.001448    0.174849   -21.00000    0.09875    0.04227 =
         0.04038    0.00585   -0.00782   -0.02110
AFIX  43
H23B  2    0.686164   -0.066517    0.215731   -21.00000   -1.20000
AFIX   0
C25B  1    0.468862    0.127359    0.142142   -21.00000    0.07064    0.07797 =
         0.05175   -0.00631    0.01139   -0.02945
F2B   4    0.377443    0.141656    0.162909   -21.00000    0.06552    0.13554 =
         0.10317   -0.01179    0.04463   -0.03317
PART 0
HKLF 4
REM  ba506_s in P2(1)/c
REM R1 =  0.0430 for   2742 Fo > 4sig(Fo)  and  0.0535 for all   3329 data
REM    182 parameters refined using      0 restraints
END
WGHT      0.0403      0.7751
REM Highest difference peak  0.578,  deepest hole -0.601,  1-sigma level  0.042
Q1    1   0.7838 -0.0157  0.0550  11.00000  0.05    0.58
Q2    1   0.8836  0.0243  0.0269  11.00000  0.05    0.40
Q3    1   0.4842  0.2743  0.0225  11.00000  0.05    0.28
Q4    1   0.8397  0.0734  0.1053  11.00000  0.05    0.24
Q5    1   0.8000  0.4728  0.0975  11.00000  0.05    0.23
;
data_global
_journal_date_recd_electronic     2012-02-27
_journal_date_accepted     2012-03-09
_journal_name_full     'Acta Crystallographica, Section E'
_journal_year     2012
_journal_volume     68
_journal_issue      4
_journal_page_first     o1085
_journal_page_last     o1085
_journal_paper_category     QO
_journal_paper_doi     10.1107/S1600536812010574
_journal_coeditor_code     HG5184
_publ_contact_author_name     'Dr Richard Betz'
_publ_contact_author_address
;
Department of Chemistry
Nelson Mandela Metropolitan University
Summerstrand Campus (South)
University Way
Summerstrand
PO Box 77000
Port Elizabeth 6031
South Africa
;
_publ_contact_author_email     'richard.betz@webmail.co.za'
_publ_contact_author_fax     '+27-41-504-4236'
_publ_contact_author_phone     '+27-41-504-4285'
_publ_section_title
;
(2<i>E</i>)-1-(2,6-Dichloro-3-fluorophenyl)-3-phenylprop-2-en-1-one
;
loop_
    _publ_author_name
    _publ_author_address
    'Praveen, Aletti S.'
;
University of Mysore
Department of Studies in Chemistry
Manasagangotri
Mysore 570 006
India
;
    'Yathirajan, Hemmige S.'
;
University of Mysore
Department of Studies in Chemistry
Manasagangotri
Mysore 570 006
India
;
    'Narayana, Badiadka'
;
Mangalore University
Department of Studies in Chemistry
Mangalagangotri 574 199
India
;
    'Gerber, Thomas'
;
Nelson Mandela Metropolitan University
Summerstrand Campus
Department of Chemistry
University Way
Summerstrand
PO Box 77000
Port Elizabeth 6031
South Africa
;
    'Hosten, Eric'
;
Nelson Mandela Metropolitan University
Summerstrand Campus
Department of Chemistry
University Way
Summerstrand
PO Box 77000
Port Elizabeth 6031
South Africa
;
    'Betz, Richard'
;
Nelson Mandela Metropolitan University
Summerstrand Campus
Department of Chemistry
University Way
Summerstrand
PO Box 77000
Port Elizabeth 6031
South Africa
;
