# Supplementary material for: (2E)-1-(2,6-Dichloro-3-fluoro­phen­yl)-3-phenyl­prop-2-en-1-one
Source: Acta Crystallogr Sect E Struct Rep Online. 2012 Mar 17;68(Pt 4):o1085. doi: 10.1107/S1600536812010574 (PMC3344040; doi:10.1107/S1600536812010574)
Supplement: Supplementary file 3 [file e-68-o1085-Isup3.hkl]

# 
# h,k,l, Fc-squared, Fo-squared, sigma(Fo-squared) and status flag 
# 
data_I
_shelx_title ' ba506_s in P2(1)/c' 
_shelx_refln_list_code          4 
_shelx_F_calc_maximum      125.01 
_exptl_crystal_F_000       600.00 
_reflns_d_resolution_high  0.7477 
 
loop_ 
 _symmetry_equiv_pos_as_xyz 
 'x, y, z' 
 '-x, y+1/2, -z+1/2' 
 '-x, -y, -z' 
 'x, -y-1/2, z-1/2' 
 
_cell_length_a    11.3390 
_cell_length_b    10.3896 
_cell_length_c    11.3930 
_cell_angle_alpha  90.000 
_cell_angle_beta   97.078 
_cell_angle_gamma  90.000 
 
_shelx_F_squared_multiplier     1.000 
 
loop_ 
 _refln_index_h 
 _refln_index_k 
 _refln_index_l 
 _refln_F_squared_calc 
 _refln_F_squared_meas 
 _refln_F_squared_sigma 
 _refln_observed_status 
   2   0   0      246.79      250.82      1.46 o 
   3   0   0     2032.43     1942.12     10.80 o 
   4   0   0      269.17      234.90      1.48 o 
   5   0   0      423.23      478.17      2.89 o 
   6   0   0     1373.80     1563.14     10.34 o 
   7   0   0      460.34      422.59      3.13 o 
   8   0   0      679.93      666.32      4.75 o 
   9   0   0        0.17       -0.63      0.63 o 
  10   0   0      369.71      414.27      3.67 o 
  11   0   0        4.53        1.46      0.82 o 
  12   0   0       20.00       21.87      1.27 o 
  13   0   0       19.85       14.96      1.27 o 
  14   0   0       34.11       23.88      2.60 o 
  15   0   0      102.35      109.49      4.39 o 
   1   1   0      823.90      834.74      3.17 o 
   2   1   0     2598.47     2565.06     21.80 o 
   3   1   0    13309.90    12979.60    154.04 o 
   4   1   0     1045.61     1031.69     13.19 o 
   5   1   0     2885.71     2900.62     11.45 o 
   6   1   0       74.85       70.51      2.52 o 
   7   1   0        8.29        9.10      0.64 o 
   8   1   0      111.82      115.10      3.29 o 
   9   1   0       36.20       32.21      0.83 o 
  10   1   0       34.44       32.23      0.96 o 
  11   1   0       11.02        6.02      0.72 o 
  12   1   0      178.05      196.34      3.95 o 
  13   1   0       55.93       64.05      1.43 o 
  14   1   0        0.21        1.01      1.19 o 
   0   2   0       52.04       43.53      0.44 o 
   1   2   0     1548.96     1585.33      6.25 o 
   2   2   0     7969.35     7917.86     48.61 o 
   3   2   0     9233.58     9241.52     32.03 o 
   4   2   0      712.02      765.31      5.96 o 
   5   2   0      328.30      327.97      4.80 o 
   6   2   0     1401.29     1337.94     20.72 o 
   7   2   0       29.71       32.75      0.58 o 
   8   2   0       58.75       57.37      1.45 o 
   9   2   0      455.77      443.28      3.42 o 
  10   2   0        0.01       -0.53      0.53 o 
  11   2   0      107.60      106.37      1.41 o 
  12   2   0       80.52       74.12      1.38 o 
  13   2   0       49.64       56.97      1.69 o 
  14   2   0        2.56        4.58      1.17 o 
   1   3   0        0.47        0.95      0.22 o 
   2   3   0     1106.98     1004.06      3.83 o 
   3   3   0        1.40        7.35      0.71 o 
   4   3   0      729.96      708.53      2.99 o 
   5   3   0      850.16      839.78     13.03 o 
   6   3   0      616.06      627.74      2.89 o 
   7   3   0       18.67       15.89      1.04 o 
   8   3   0      244.30      248.47      2.03 o 
   9   3   0      102.31      113.29      1.45 o 
  10   3   0       43.33       45.65      1.58 o 
  11   3   0       89.97      103.61      1.49 o 
  12   3   0        6.37        7.27      0.84 o 
  13   3   0       26.67       21.52      1.27 o 
  14   3   0        0.20       -0.73      1.07 o 
   0   4   0      459.97      473.37      2.48 o 
   1   4   0      591.80      595.60      2.35 o 
   2   4   0        5.01        6.78      0.37 o 
   3   4   0        2.54        0.88      0.24 o 
   4   4   0      327.21      351.85      4.83 o 
   5   4   0      309.11      317.72      1.60 o 
   6   4   0     1976.10     1977.33      9.60 o 
   7   4   0        9.09       10.37      1.02 o 
   8   4   0      472.30      433.50      2.67 o 
   9   4   0      381.98      365.01      2.89 o 
  10   4   0        7.63        7.68      0.71 o 
  11   4   0       14.01       16.59      1.03 o 
  12   4   0       25.58       23.97      1.34 o 
  13   4   0        0.57        2.18      1.00 o 
  14   4   0        0.31       -0.61      1.10 o 
   1   5   0      630.54      556.93      4.21 o 
   2   5   0       60.91       72.06      1.88 o 
   3   5   0      526.81      530.58      2.51 o 
   4   5   0      548.31      484.18      2.36 o 
   5   5   0       31.05       27.27      0.98 o 
   6   5   0     1169.52     1181.12      5.66 o 
   7   5   0      256.79      261.86      7.09 o 
   8   5   0       17.88       11.20      0.57 o 
   9   5   0       16.38        8.67      0.71 o 
  10   5   0       21.21       18.25      1.03 o 
  11   5   0        3.34       -1.06      1.06 o 
  12   5   0        3.56        2.40      1.18 o 
  13   5   0        3.83        2.27      1.19 o 
  14   5   0       15.56       16.76      1.49 o 
   0   6   0      403.58      436.90      3.20 o 
   1   6   0     1050.75     1058.96      4.95 o 
   2   6   0      757.88      784.27      3.76 o 
   3   6   0      701.36      712.38      4.19 o 
   4   6   0      316.35      316.25      2.82 o 
   5   6   0      646.66      639.33      4.78 o 
   6   6   0        0.38        2.14      0.54 o 
   7   6   0       11.08        8.37      0.52 o 
   8   6   0        2.29        2.89      0.59 o 
   9   6   0       13.66       27.46      1.27 o 
  10   6   0      144.85      133.14      2.34 o 
  11   6   0      220.89      195.69      3.00 o 
  12   6   0        0.05        0.86      1.12 o 
  13   6   0        8.08       11.23      1.36 o 
   1   7   0       49.49       40.49      0.65 o 
   2   7   0      138.78      118.86      1.03 o 
   3   7   0       18.60       25.75      1.15 o 
   4   7   0       98.72       95.44      1.10 o 
   5   7   0      366.51      390.13      2.26 o 
   6   7   0       13.60        9.61      0.48 o 
   7   7   0       16.75       13.56      0.55 o 
   8   7   0        0.94        0.41      0.68 o 
   9   7   0       64.73       77.23      1.65 o 
  10   7   0      203.66      213.22      3.58 o 
  11   7   0       41.33       37.27      1.64 o 
  12   7   0       11.53       11.26      1.34 o 
   0   8   0      230.94      215.55      2.09 o 
   1   8   0       76.92       73.38      1.20 o 
   2   8   0       63.86       68.93      1.69 o 
   3   8   0       45.64       41.99      0.92 o 
   4   8   0       57.96       62.52      1.10 o 
   5   8   0        0.01       -0.43      0.43 o 
   6   8   0        8.67       11.92      0.63 o 
   7   8   0      129.57      153.04      1.64 o 
   8   8   0        8.55        9.13      0.79 o 
   9   8   0        1.04        0.08      0.91 o 
  10   8   0        2.14        2.77      1.08 o 
  11   8   0        4.37        3.95      1.12 o 
  12   8   0        0.06        1.16      1.21 o 
   1   9   0      103.82      102.38      1.15 o 
   2   9   0       18.34       21.35      0.69 o 
   3   9   0        7.68       10.78      0.66 o 
   4   9   0       49.75       44.43      0.96 o 
   5   9   0        1.21        0.07      0.53 o 
   6   9   0       22.65       23.69      1.08 o 
   7   9   0        0.24       -0.20      0.64 o 
   8   9   0       71.20       65.89      1.35 o 
   9   9   0        8.46        6.48      0.96 o 
  10   9   0        1.23        2.20      1.00 o 
  11   9   0        8.23        7.47      1.14 o 
   0  10   0        9.14        8.57      0.74 o 
   1  10   0       67.40       68.78      1.01 o 
   2  10   0       10.10        9.15      0.93 o 
   3  10   0       86.10       93.12      1.24 o 
   4  10   0       17.65       19.52      0.73 o 
   5  10   0        1.47        1.11      0.68 o 
   6  10   0       32.22       34.93      0.96 o 
   7  10   0       50.46       51.32      1.21 o 
   8  10   0        0.18        1.92      0.77 o 
   9  10   0       29.92       34.78      1.78 o 
  10  10   0       10.11       15.59      1.21 o 
   1  11   0        0.27       -0.72      0.72 o 
   2  11   0       21.38       25.01      1.17 o 
   3  11   0        3.47        5.80      0.80 o 
   4  11   0       92.88       82.68      1.48 o 
   5  11   0        3.14        3.05      0.94 o 
   6  11   0        0.59        0.88      0.93 o 
   7  11   0        4.98        3.91      0.97 o 
   8  11   0       11.80       12.35      1.09 o 
   9  11   0        3.40        2.27      1.49 o 
   0  12   0        7.89        4.89      1.42 o 
   1  12   0       29.52       27.79      1.31 o 
   2  12   0        6.86        5.01      0.91 o 
   3  12   0      113.66      123.65      1.81 o 
   4  12   0        4.47        3.55      0.89 o 
   5  12   0        4.94        4.78      0.90 o 
   6  12   0       32.89       37.37      1.66 o 
   7  12   0        6.97       11.99      1.24 o 
   1  13   0        0.77        1.73      0.97 o 
   2  13   0        5.16        6.15      1.00 o 
   3  13   0        1.85        1.72      0.98 o 
   4  13   0        7.90        7.25      1.17 o 
   5  13   0        0.26       -1.19      1.19 o 
 -15   1   1        1.29        0.67      1.55 o 
 -14   1   1        4.17        4.22      1.22 o 
 -13   1   1       31.63       36.77      1.73 o 
 -12   1   1        0.80        2.27      0.96 o 
 -11   1   1        0.86        1.07      0.61 o 
 -10   1   1       11.77        7.93      1.11 o 
  -9   1   1      381.46      371.57      2.28 o 
  -8   1   1        5.23        3.62      0.39 o 
  -7   1   1       23.64       24.60      0.61 o 
  -6   1   1     3802.64     3871.11     23.26 o 
  -5   1   1       14.13       16.09      1.28 o 
  -4   1   1     2703.61     2706.57     10.04 o 
  -3   1   1      140.76      160.78      2.70 o 
  -2   1   1     1691.77     1644.41      6.05 o 
  -1   1   1      521.57      540.77      3.78 o 
   0   1   1      889.67      881.56      4.44 o 
   1   1   1      160.45      178.39      2.16 o 
   2   1   1     4276.25     4409.03     23.17 o 
   3   1   1      221.27      180.79      3.88 o 
   4   1   1      136.00      140.75      0.71 o 
   5   1   1       67.86       68.96      0.64 o 
   6   1   1     1616.27     1625.25      8.04 o 
   7   1   1       51.22       46.09      0.65 o 
   8   1   1        0.27        0.50      0.37 o 
   9   1   1      295.68      276.84      2.50 o 
  10   1   1        0.33       -0.57      0.57 o 
  11   1   1        3.88        1.58      0.59 o 
  12   1   1        2.45        2.53      0.71 o 
  13   1   1        0.01       -0.86      0.86 o 
  14   1   1        0.01       -0.82      1.27 o 
 -14   2   1        0.46        0.64      1.19 o 
 -13   2   1       17.51       13.21      1.27 o 
 -12   2   1       32.68       34.02      1.20 o 
 -11   2   1        0.40       -0.42      0.65 o 
 -10   2   1        1.24        0.77      0.55 o 
  -9   2   1      170.55      163.33      2.51 o 
  -8   2   1      100.32       98.60      1.05 o 
  -7   2   1      676.31      729.55      3.80 o 
  -6   2   1      375.67      360.21      1.76 o 
  -5   2   1      104.78      142.54      1.40 o 
  -4   2   1     1188.41     1096.88      4.16 o 
  -3   2   1      587.29      597.70      2.57 o 
  -2   2   1      842.98      833.23      3.28 o 
  -1   2   1     2128.07     2129.51      8.40 o 
   0   2   1     4038.71     3982.65     23.29 o 
   1   2   1      533.11      485.99      4.75 o 
   2   2   1     3269.66     3349.23     27.69 o 
   3   2   1    15628.25    15906.10    163.67 o 
   4   2   1       44.54       44.18      1.51 o 
   5   2   1      264.98      280.75      2.28 o 
   6   2   1      671.76      718.79      3.25 o 
   7   2   1      633.29      673.00      3.96 o 
   8   2   1        3.18        3.55      0.41 o 
   9   2   1        0.34       -0.44      0.44 o 
  10   2   1        5.91        6.71      0.57 o 
  11   2   1       47.30       57.57      1.20 o 
  12   2   1       50.50       47.47      1.33 o 
  13   2   1       12.79       12.14      1.02 o 
  14   2   1       24.98       27.26      1.60 o 
 -14   3   1        2.33        2.93      1.07 o 
 -13   3   1        0.54        1.08      1.03 o 
 -12   3   1        4.68        2.83      0.91 o 
 -11   3   1        0.51        1.90      0.68 o 
 -10   3   1      302.73      327.20      3.26 o 
  -9   3   1        5.75        5.59      0.46 o 
  -8   3   1      150.93      121.79      1.04 o 
  -7   3   1      496.98      482.16      2.75 o 
  -6   3   1      172.27      192.75      5.13 o 
  -5   3   1      460.73      422.40      4.08 o 
  -4   3   1       21.49       16.35      0.64 o 
  -3   3   1     4794.83     4867.80     25.88 o 
  -2   3   1      427.87      427.78      4.45 o 
  -1   3   1     1080.69     1046.09      6.71 o 
   0   3   1     3897.99     3815.48     19.92 o 
   1   3   1     2106.03     2163.69     13.36 o 
   2   3   1      308.93      348.55      7.72 o 
   3   3   1       11.63       13.91      0.60 o 
   4   3   1      586.75      690.28      2.84 o 
   5   3   1      457.36      476.09      4.33 o 
   6   3   1      688.87      712.24      3.24 o 
   7   3   1     1056.69     1049.60      5.64 o 
   8   3   1      740.78      716.45      7.04 o 
   9   3   1      105.65      118.77      3.26 o 
  10   3   1       76.28       68.21      1.13 o 
  11   3   1       15.02        8.31      0.79 o 
  12   3   1       12.85       11.28      0.89 o 
  13   3   1        8.97       12.18      1.29 o 
  14   3   1        0.06       -0.70      1.11 o 
 -14   4   1        0.05       -0.19      1.04 o 
 -13   4   1       80.36       86.10      3.03 o 
 -12   4   1        5.34        1.34      1.09 o 
 -11   4   1       15.91       10.10      1.25 o 
 -10   4   1      113.35      136.40      2.51 o 
  -9   4   1       43.74       44.44      1.83 o 
  -8   4   1       45.86       53.29      1.17 o 
  -7   4   1        0.01       -0.49      0.49 o 
  -6   4   1      396.84      407.24      6.00 o 
  -5   4   1     1657.40     1712.01      7.66 o 
  -4   4   1        7.03        7.65      0.29 o 
  -3   4   1     2080.38     2112.24      9.18 o 
  -2   4   1     2462.54     2438.39      9.86 o 
  -1   4   1       18.73       13.90      0.29 o 
   0   4   1      134.76      125.45      0.61 o 
   1   4   1       62.13       56.45      2.75 o 
   2   4   1     7678.92     8002.89     43.04 o 
   3   4   1       76.78       79.19      0.56 o 
   4   4   1      473.85      480.47      2.13 o 
   5   4   1     2151.11     2176.40      8.65 o 
   6   4   1     1061.01     1108.56      5.05 o 
   7   4   1       88.29       93.17      1.45 o 
   8   4   1      400.06      412.54      2.36 o 
   9   4   1       28.30       36.11      1.17 o 
  10   4   1      102.65      100.51      1.29 o 
  11   4   1        0.34        0.27      0.79 o 
  12   4   1      108.50      129.01      1.95 o 
  13   4   1        5.38        4.79      1.08 o 
  14   4   1        2.85        3.32      1.14 o 
 -14   5   1       11.43        9.67      1.37 o 
 -13   5   1        6.29        2.51      1.32 o 
 -12   5   1        5.67        0.43      1.17 o 
 -11   5   1        0.22       -1.41      2.35 o 
 -10   5   1      115.94      111.46      3.26 o 
  -9   5   1       44.82       35.29      1.10 o 
  -8   5   1      767.37      832.23      5.06 o 
  -7   5   1      152.10      146.85      1.23 o 
  -6   5   1       61.03       47.90      0.78 o 
  -5   5   1      139.84      131.65      1.29 o 
  -4   5   1      513.80      491.30      3.64 o 
  -3   5   1      267.12      254.17      2.04 o 
  -2   5   1     1137.18     1146.66      4.87 o 
  -1   5   1      937.45      914.32      4.56 o 
   0   5   1      540.93      609.82      2.43 o 
   1   5   1       46.98       58.92      1.60 o 
   2   5   1      839.11      908.44      3.78 o 
   3   5   1        0.29       -0.05      0.21 o 
   4   5   1     1101.58     1150.69      5.56 o 
   5   5   1       30.40       32.72      0.76 o 
   6   5   1      266.96      245.62      1.66 o 
   7   5   1      872.99      909.00     13.37 o 
   8   5   1       53.58       53.65      0.91 o 
   9   5   1       30.53       31.21      1.06 o 
  10   5   1        7.06        6.05      0.80 o 
  11   5   1       14.16       10.71      1.19 o 
  12   5   1        4.81        1.18      1.09 o 
  13   5   1       13.15        9.92      1.25 o 
 -13   6   1       13.12       12.63      1.44 o 
 -12   6   1        5.57        3.49      1.19 o 
 -11   6   1       63.79       67.48      3.55 o 
 -10   6   1       45.35       46.61      1.92 o 
  -9   6   1       47.69       42.87      1.53 o 
  -8   6   1       63.20       73.41      2.42 o 
  -7   6   1      530.38      528.54      4.48 o 
  -6   6   1       23.66       20.80      1.30 o 
  -5   6   1      102.17       92.65      0.88 o 
  -4   6   1      387.09      400.82      2.42 o 
  -3   6   1      246.04      213.31      2.88 o 
  -2   6   1       13.84       10.76      0.42 o 
  -1   6   1     4466.48     4632.27     21.13 o 
   0   6   1      544.97      569.15      6.80 o 
   1   6   1     1169.57     1240.51      8.38 o 
   2   6   1        7.49        2.70      0.28 o 
   3   6   1      818.40      857.60      5.38 o 
   4   6   1      490.93      463.12      2.13 o 
   5   6   1      104.16       97.97      0.85 o 
   6   6   1      190.87      203.49      1.33 o 
   7   6   1      111.99       96.33      1.09 o 
   8   6   1      236.23      214.38      2.45 o 
   9   6   1      329.07      359.89      4.14 o 
  10   6   1        8.19        9.95      0.97 o 
  11   6   1       57.90       62.03      1.86 o 
  12   6   1       20.14       18.83      1.37 o 
  13   6   1        6.64        7.65      1.31 o 
 -13   7   1       10.55       14.12      1.44 o 
 -12   7   1       10.57       16.51      1.40 o 
 -11   7   1       19.48       15.22      1.52 o 
 -10   7   1        2.76        3.56      1.08 o 
  -9   7   1        2.55        0.11      0.97 o 
  -8   7   1        0.90       -0.62      0.62 o 
  -7   7   1      130.11      117.94      1.66 o 
  -6   7   1      425.13      478.97      7.52 o 
  -5   7   1      215.09      211.59      3.75 o 
  -4   7   1      116.61      126.21      1.08 o 
  -3   7   1        4.69        6.65      0.39 o 
  -2   7   1      190.59      198.19      1.43 o 
  -1   7   1       13.61       13.27      0.59 o 
   0   7   1        8.82        5.84      0.48 o 
   1   7   1      153.99      171.28      1.67 o 
   2   7   1       43.83       57.99      0.70 o 
   3   7   1       20.78       19.71      0.44 o 
   4   7   1       20.14       16.42      0.81 o 
   5   7   1      194.65      167.69      1.25 o 
   6   7   1       27.38       22.09      0.93 o 
   7   7   1        0.92        1.40      0.60 o 
   8   7   1        3.20        2.52      0.69 o 
   9   7   1        7.70       10.47      0.95 o 
  10   7   1       10.61       20.03      2.36 o 
  11   7   1        3.68        1.84      1.12 o 
  12   7   1        1.24        0.17      1.15 o 
 -12   8   1        5.43        6.96      1.27 o 
 -11   8   1        6.03        9.01      1.25 o 
 -10   8   1       65.92       63.50      1.90 o 
  -9   8   1       16.22       16.69      1.09 o 
  -8   8   1       12.20       17.04      1.20 o 
  -7   8   1      183.75      166.51      1.70 o 
  -6   8   1       93.88       83.07      2.20 o 
  -5   8   1      100.32      121.62      2.51 o 
  -4   8   1     1152.74     1122.17      5.73 o 
  -3   8   1      126.41      113.27      1.10 o 
  -2   8   1       74.34       61.82      1.33 o 
  -1   8   1       67.16       58.08      0.77 o 
   0   8   1      736.77      739.77      4.33 o 
   1   8   1      313.88      316.60      2.08 o 
   2   8   1      554.81      555.60      4.14 o 
   3   8   1       55.88       58.21      1.03 o 
   4   8   1      414.01      379.94      2.76 o 
   5   8   1       52.86       49.69      0.89 o 
   6   8   1       39.89       47.86      0.97 o 
   7   8   1       16.62        8.20      0.70 o 
   8   8   1       33.54       36.83      1.12 o 
   9   8   1       18.13       22.46      1.54 o 
  10   8   1       22.19       13.67      1.09 o 
  11   8   1       71.90       86.08      2.20 o 
  12   8   1        8.07        4.43      1.12 o 
 -11   9   1        8.83        6.77      1.11 o 
 -10   9   1        1.44        2.58      1.15 o 
  -9   9   1       44.91       55.37      1.49 o 
  -8   9   1       33.73       28.25      1.12 o 
  -7   9   1       18.18       12.68      0.82 o 
  -6   9   1        0.24       -0.26      0.55 o 
  -5   9   1       26.59       23.14      0.66 o 
  -4   9   1      167.01      164.72      1.36 o 
  -3   9   1        0.25        0.20      0.47 o 
  -2   9   1       95.64       85.02      2.04 o 
  -1   9   1      252.82      244.48      1.67 o 
   0   9   1       62.87       62.97      1.53 o 
   1   9   1      242.19      243.05      1.73 o 
   2   9   1       46.30       45.88      0.76 o 
   3   9   1        1.70        2.24      0.52 o 
   4   9   1       10.71        6.49      0.60 o 
   5   9   1       12.47        9.52      0.60 o 
   6   9   1        7.28        7.42      0.63 o 
   7   9   1        4.38        5.67      0.70 o 
   8   9   1       81.88       99.13      1.48 o 
   9   9   1       12.98       14.65      1.05 o 
  10   9   1        1.20       -0.03      0.95 o 
  11   9   1        1.68        4.02      1.10 o 
 -10  10   1       33.36       31.81      1.94 o 
  -9  10   1       35.63       27.20      1.44 o 
  -8  10   1       14.28       20.01      1.12 o 
  -7  10   1       21.17       16.83      0.83 o 
  -6  10   1       56.40       43.46      1.38 o 
  -5  10   1       36.09       45.07      1.14 o 
  -4  10   1        0.31        1.27      0.74 o 
  -3  10   1      111.14      100.07      2.32 o 
  -2  10   1      397.42      423.01      3.62 o 
  -1  10   1       16.61       14.20      0.76 o 
   0  10   1       66.78       66.32      1.05 o 
   1  10   1        0.28        0.16      0.55 o 
   2  10   1      254.01      253.94      2.02 o 
   3  10   1        0.42        1.25      0.56 o 
   4  10   1       55.06       40.29      1.09 o 
   5  10   1      208.87      215.31      3.06 o 
   6  10   1        9.89        3.07      0.66 o 
   7  10   1       32.00       27.91      0.87 o 
   8  10   1       39.51       35.46      1.45 o 
   9  10   1       10.15       13.16      1.28 o 
  10  10   1        0.02       -1.24      1.24 o 
  -9  11   1        5.53        2.21      2.36 o 
  -8  11   1        8.43        7.96      1.08 o 
  -7  11   1      111.61      137.48      2.34 o 
  -6  11   1        1.91        2.83      0.94 o 
  -5  11   1        0.17       -0.43      0.94 o 
  -4  11   1        2.61        0.90      0.73 o 
  -3  11   1       72.46       75.13      1.48 o 
  -2  11   1       15.92       16.06      0.89 o 
  -1  11   1       36.15       35.66      1.43 o 
   0  11   1       69.66       72.96      1.29 o 
   1  11   1        0.01       -0.61      0.61 o 
   2  11   1       54.41       57.21      1.11 o 
   3  11   1      152.41      142.36      1.93 o 
   4  11   1       61.05       69.19      1.30 o 
   5  11   1        1.18       -0.19      0.73 o 
   6  11   1        2.50        0.89      0.81 o 
   7  11   1        2.68        5.30      0.87 o 
   8  11   1       19.43       13.37      0.91 o 
  -7  12   1        1.62        0.98      1.41 o 
  -6  12   1        1.11       -0.13      1.07 o 
  -5  12   1        3.39        0.81      0.90 o 
  -4  12   1       87.63       95.32      2.49 o 
  -3  12   1        1.12        2.49      0.83 o 
  -2  12   1       26.02       27.00      1.06 o 
  -1  12   1       10.83       10.90      0.87 o 
   0  12   1        4.43        2.91      0.79 o 
   1  12   1       51.43       44.13      1.45 o 
   2  12   1        0.35       -0.67      0.90 o 
   3  12   1       97.07      107.70      1.72 o 
   4  12   1       32.61       27.61      1.07 o 
   5  12   1        2.69        3.77      0.88 o 
   6  12   1        1.28        1.34      1.01 o 
   7  12   1        1.16       -1.19      1.19 o 
  -5  13   1        1.61        1.22      1.49 o 
  -4  13   1        9.74        4.79      1.31 o 
  -3  13   1       71.18       76.15      2.52 o 
  -2  13   1       25.51       22.05      1.50 o 
  -1  13   1        9.76       12.81      1.09 o 
   0  13   1        1.16       -0.93      0.93 o 
   1  13   1        0.03       -0.80      0.93 o 
   2  13   1       18.71       20.25      1.19 o 
   3  13   1       30.16       25.36      1.22 o 
   4  13   1        0.34        1.88      1.07 o 
   5  13   1        6.80        4.49      2.19 o 
 -15   0   2       41.84       67.74      5.04 o 
 -14   0   2        4.19        3.49      1.49 o 
 -13   0   2        0.67       -0.65      1.62 o 
 -12   0   2       11.41       14.21      1.19 o 
 -11   0   2      100.10       96.36      2.27 o 
 -10   0   2       11.93       15.45      0.89 o 
  -9   0   2       30.29       34.29      1.24 o 
  -8   0   2      704.17      655.36      6.86 o 
  -7   0   2       11.30        3.65      0.46 o 
  -6   0   2     1031.58      994.44      7.16 o 
  -5   0   2      683.58      650.71      4.35 o 
  -4   0   2     1087.29     1219.60      6.75 o 
  -3   0   2     4661.93     4764.70     28.05 o 
  -2   0   2     3357.98     3319.17     21.06 o 
   0   0   2     5329.25     5490.90     41.49 o 
   1   0   2      780.23      774.90      7.15 o 
   2   0   2     3224.86     3232.49     17.74 o 
   3   0   2      771.97      782.90      4.19 o 
   4   0   2     1172.01     1129.89      6.65 o 
   5   0   2      402.41      362.58      2.42 o 
   6   0   2       92.19       76.51      0.97 o 
   7   0   2     1357.61     1341.23      9.90 o 
   8   0   2      141.56      149.82      1.71 o 
   9   0   2      279.85      294.65      2.77 o 
  10   0   2      323.43      317.25      4.38 o 
  11   0   2       12.41       16.88      1.17 o 
  12   0   2       18.32       19.20      1.27 o 
  13   0   2        8.55        7.31      2.52 o 
  14   0   2       32.55       46.04      2.46 o 
 -15   1   2        0.20       -0.65      1.99 o 
 -14   1   2        1.14        2.12      1.07 o 
 -13   1   2       73.12       81.22      1.77 o 
 -12   1   2      130.76      141.76      1.93 o 
 -11   1   2      178.49      164.77      2.35 o 
 -10   1   2       88.87       89.37      2.34 o 
  -9   1   2       65.42       55.86      1.04 o 
  -8   1   2      520.16      552.04      2.94 o 
  -7   1   2      110.73      118.39      2.04 o 
  -6   1   2      294.11      325.26      3.61 o 
  -5   1   2      345.31      334.93      7.35 o 
  -4   1   2     1562.77     1533.63      6.03 o 
  -3   1   2     8962.40     8768.03     34.97 o 
  -2   1   2     1516.22     1455.07     14.19 o 
  -1   1   2      406.86      371.54      5.28 o 
   0   1   2      152.09      192.09      1.40 o 
   1   1   2     6718.39     6702.91     71.32 o 
   2   1   2      417.66      370.06      3.76 o 
   3   1   2      293.92      326.42      1.30 o 
   4   1   2     1476.25     1466.21      5.77 o 
   5   1   2      527.57      529.54      2.32 o 
   6   1   2      268.35      263.56      6.54 o 
   7   1   2        2.80        3.72      0.38 o 
   8   1   2      210.52      202.05      1.37 o 
   9   1   2      256.29      269.68      2.11 o 
  10   1   2      149.37      148.38      1.33 o 
  11   1   2        4.82        5.82      0.63 o 
  12   1   2       66.12       68.48      1.42 o 
  13   1   2        1.18       -0.12      1.02 o 
  14   1   2        8.22        7.11      1.33 o 
 -14   2   2       56.71       59.04      2.08 o 
 -13   2   2       16.91       12.17      0.99 o 
 -12   2   2       12.44       10.08      0.88 o 
 -11   2   2        7.38        8.14      0.77 o 
 -10   2   2       20.34       15.00      0.75 o 
  -9   2   2       19.33       15.80      0.73 o 
  -8   2   2        8.82       10.54      0.39 o 
  -7   2   2      506.78      535.27      4.93 o 
  -6   2   2      718.54      641.29      4.50 o 
  -5   2   2     2603.84     2751.10     12.45 o 
  -4   2   2      128.04      113.81      1.55 o 
  -3   2   2      187.02      231.34      6.86 o 
  -2   2   2     1066.56     1073.36      4.34 o 
  -1   2   2       19.14        8.62      0.71 o 
   0   2   2     1447.63     1418.24      7.38 o 
   2   2   2      664.57      713.37      2.85 o 
   3   2   2      415.69      420.28      2.57 o 
   4   2   2      552.25      520.85      4.26 o 
   5   2   2     2410.27     2469.42     10.54 o 
   6   2   2       55.44       73.68      0.70 o 
   7   2   2      175.76      176.86      1.25 o 
   8   2   2       53.58       58.27      2.98 o 
   9   2   2      178.72      161.75      2.41 o 
  10   2   2       13.12       11.60      0.56 o 
  11   2   2       80.14       92.88      1.49 o 
  12   2   2        1.97        4.30      0.80 o 
  13   2   2       36.43       43.52      1.51 o 
  14   2   2       10.09        9.83      1.35 o 
 -14   3   2        3.71        4.11      1.25 o 
 -13   3   2       22.98       24.70      1.23 o 
 -12   3   2        2.20        0.42      0.89 o 
 -11   3   2      346.55      353.05      4.72 o 
 -10   3   2        7.56       13.82      0.79 o 
  -9   3   2       10.69        8.61      0.56 o 
  -8   3   2       17.68       18.86      0.59 o 
  -7   3   2       76.89       74.60      0.99 o 
  -6   3   2       92.45       91.60      0.83 o 
  -5   3   2      279.29      295.08      2.01 o 
  -4   3   2      234.93      216.34      3.48 o 
  -3   3   2      140.84      118.56      1.63 o 
  -2   3   2      361.32      361.40      2.18 o 
  -1   3   2     2278.62     2260.34     11.32 o 
   0   3   2     5692.97     5595.65     47.33 o 
   1   3   2     3935.55     4013.63     22.95 o 
   2   3   2       59.14       44.74      0.59 o 
   3   3   2     2009.83     2156.76     10.65 o 
   4   3   2      823.82      876.04      8.25 o 
   5   3   2       58.36       44.36      0.73 o 
   6   3   2      451.06      471.49      2.32 o 
   7   3   2        0.30        2.51      0.34 o 
   8   3   2      490.43      518.36      3.39 o 
   9   3   2        0.11       -0.46      0.46 o 
  10   3   2       23.71       24.67      0.80 o 
  11   3   2        0.74        1.17      0.74 o 
  12   3   2        0.94       -0.56      0.80 o 
  13   3   2        6.92        9.54      1.01 o 
  14   3   2       14.14       12.23      1.40 o 
 -14   4   2        2.25        0.81      1.21 o 
 -13   4   2        3.71        3.72      1.15 o 
 -12   4   2        2.28        0.42      0.89 o 
 -11   4   2        0.93       -0.85      0.85 o 
 -10   4   2      513.27      512.52      9.85 o 
  -9   4   2      351.08      345.14      5.24 o 
  -8   4   2      205.58      189.21      5.89 o 
  -7   4   2        3.66        2.03      0.46 o 
  -6   4   2      122.46      111.28      1.91 o 
  -5   4   2        1.09        0.89      0.35 o 
  -4   4   2      367.53      387.97      3.58 o 
  -3   4   2      818.63      868.43      4.12 o 
  -2   4   2     1241.30     1223.31      5.97 o 
  -1   4   2       23.10       28.80      1.24 o 
   0   4   2      357.42      376.96      3.55 o 
   1   4   2      501.45      529.06      6.64 o 
   2   4   2       15.15       23.31      0.62 o 
   3   4   2      274.88      327.59      1.85 o 
   4   4   2     1659.04     1748.31      7.54 o 
   5   4   2       54.76       54.88      1.18 o 
   6   4   2      623.94      607.03      3.69 o 
   7   4   2      562.91      530.33      7.81 o 
   8   4   2        6.49        7.61      0.45 o 
   9   4   2        0.54       -0.45      0.52 o 
  10   4   2        6.31        1.52      0.69 o 
  11   4   2       25.43       22.30      1.00 o 
  12   4   2       18.70       12.75      0.95 o 
  13   4   2        5.51        4.55      1.08 o 
  14   4   2        0.01       -0.81      2.11 o 
 -14   5   2       30.22       33.30      2.49 o 
 -13   5   2        1.33       -0.58      1.15 o 
 -12   5   2        5.77        8.12      1.25 o 
 -11   5   2       71.17       82.18      1.68 o 
 -10   5   2        0.54        2.02      0.81 o 
  -9   5   2      104.38      109.13      2.45 o 
  -8   5   2      237.65      260.63      3.02 o 
  -7   5   2     1263.15     1263.73      6.59 o 
  -6   5   2       66.22       66.35      1.54 o 
  -5   5   2        0.38        0.28      0.34 o 
  -4   5   2      221.42      195.56      3.32 o 
  -3   5   2      145.31      139.38      1.59 o 
  -2   5   2        3.42        4.32      0.40 o 
  -1   5   2      846.48      768.52      3.35 o 
   0   5   2        0.36        4.58      0.22 o 
   1   5   2      422.75      418.13      4.22 o 
   2   5   2      629.20      613.88      4.10 o 
   3   5   2      621.99      579.17      2.78 o 
   4   5   2      318.29      313.44      3.05 o 
   5   5   2       51.50       59.81      0.71 o 
   6   5   2      175.07      187.37      1.15 o 
   7   5   2      422.55      404.79      2.39 o 
   8   5   2      175.79      180.10      1.78 o 
   9   5   2       10.75        4.17      0.79 o 
  10   5   2        8.39       12.83      0.88 o 
  11   5   2       49.38       56.90      1.72 o 
  12   5   2       10.72       11.50      1.05 o 
  13   5   2        5.97        7.24      1.09 o 
 -13   6   2       10.21        8.60      1.34 o 
 -12   6   2        5.16       11.17      1.28 o 
 -11   6   2       58.63       52.39      1.78 o 
 -10   6   2        8.19        9.23      0.91 o 
  -9   6   2       27.53       20.76      1.43 o 
  -8   6   2      249.83      234.83      4.37 o 
  -7   6   2       28.52       19.65      0.63 o 
  -6   6   2       22.79       29.63      2.86 o 
  -5   6   2      539.21      526.81      2.97 o 
  -4   6   2      461.74      456.72      2.87 o 
  -3   6   2      108.90      118.81      1.39 o 
  -2   6   2      389.58      394.13      2.11 o 
  -1   6   2      348.54      368.78      1.83 o 
   0   6   2      489.75      489.60      3.39 o 
   1   6   2      357.68      345.47      1.91 o 
   2   6   2        0.03       -0.32      0.32 o 
   3   6   2        0.19        0.50      0.28 o 
   4   6   2       18.47       21.63      0.46 o 
   5   6   2       28.72       27.12      0.73 o 
   6   6   2        9.39        6.06      0.42 o 
   7   6   2      339.56      319.11      3.46 o 
   8   6   2       72.38       83.51      1.74 o 
   9   6   2       45.22       37.22      1.43 o 
  10   6   2      241.10      207.59      4.78 o 
  11   6   2       10.42        8.96      1.19 o 
  12   6   2        3.82        1.73      1.12 o 
  13   6   2        0.28        0.68      1.19 o 
 -13   7   2       18.13       16.21      1.46 o 
 -12   7   2        0.38        0.39      1.18 o 
 -11   7   2       19.02       19.49      1.37 o 
 -10   7   2       63.51       74.46      4.65 o 
  -9   7   2        0.51       -0.24      0.84 o 
  -8   7   2       25.76       31.72      0.99 o 
  -7   7   2        7.87        8.04      0.57 o 
  -6   7   2      179.31      161.63      5.18 o 
  -5   7   2     1622.12     1641.63      8.51 o 
  -4   7   2      250.69      253.13      2.53 o 
  -3   7   2       49.43       39.48      2.22 o 
  -2   7   2     1018.58     1035.57      5.66 o 
  -1   7   2       68.57       66.26      0.80 o 
   0   7   2      253.43      248.76      1.34 o 
   1   7   2       30.53       28.64      0.66 o 
   2   7   2     1158.38     1128.59      5.57 o 
   3   7   2       39.57       42.44      1.46 o 
   4   7   2       21.87       23.61      0.66 o 
   5   7   2      689.95      669.78      3.53 o 
   6   7   2        1.11        1.88      0.55 o 
   7   7   2       68.73       65.70      2.11 o 
   8   7   2       10.63        6.15      0.73 o 
   9   7   2       64.20       81.64      1.52 o 
  10   7   2      142.10      129.86      2.74 o 
  11   7   2        0.01       -0.22      1.20 o 
  12   7   2        2.08        0.01      1.01 o 
 -12   8   2        0.20        2.28      1.25 o 
 -11   8   2        5.25        0.19      1.14 o 
 -10   8   2       38.11       35.61      1.87 o 
  -9   8   2        0.02        0.76      0.91 o 
  -8   8   2       34.72       42.10      1.39 o 
  -7   8   2        0.06       -0.11      0.58 o 
  -6   8   2        0.74        1.94      0.51 o 
  -5   8   2        3.84        3.11      0.46 o 
  -4   8   2       14.74       13.55      1.07 o 
  -3   8   2        0.43       -0.96      0.96 o 
  -2   8   2      554.95      572.18      3.19 o 
  -1   8   2      316.05      327.74      3.83 o 
   0   8   2      152.48      145.46      1.22 o 
   1   8   2      102.12      105.82      0.85 o 
   2   8   2      348.53      348.02      2.15 o 
   3   8   2        1.53        1.17      0.42 o 
   4   8   2       30.36       42.42      0.92 o 
   5   8   2      120.85      114.36      1.19 o 
   6   8   2      187.47      177.28      2.75 o 
   7   8   2       35.57       45.74      1.06 o 
   8   8   2        0.14       -0.71      0.71 o 
   9   8   2       13.49        8.60      0.97 o 
  10   8   2       15.91       23.92      1.21 o 
  11   8   2        4.29        3.19      1.13 o 
 -11   9   2       11.79       10.23      1.31 o 
 -10   9   2        1.39        1.98      1.12 o 
  -9   9   2       20.31       13.36      1.09 o 
  -8   9   2       16.70       17.58      1.03 o 
  -7   9   2       16.23       15.53      1.36 o 
  -6   9   2        6.10        3.51      0.55 o 
  -5   9   2        1.84        1.30      0.53 o 
  -4   9   2      118.52      125.11      1.24 o 
  -3   9   2       15.63       20.47      0.69 o 
  -2   9   2      289.81      316.78      2.03 o 
  -1   9   2      201.19      205.97      2.09 o 
   0   9   2       19.84       18.99      0.68 o 
   1   9   2       96.72       97.15      1.10 o 
   2   9   2        3.64        3.73      0.50 o 
   3   9   2      120.84      121.92      1.32 o 
   4   9   2        6.42        5.47      0.59 o 
   5   9   2       24.24       21.18      0.72 o 
   6   9   2        0.53        0.99      0.59 o 
   7   9   2        1.58       -0.42      0.66 o 
   8   9   2       69.18       64.52      1.27 o 
   9   9   2        6.02        5.73      0.97 o 
  10   9   2       16.81       19.23      1.21 o 
  11   9   2       84.07       87.12      1.99 o 
 -10  10   2        1.14        0.96      1.43 o 
  -9  10   2        0.93       -0.84      1.21 o 
  -8  10   2       17.84       20.84      1.27 o 
  -7  10   2        2.80        2.47      0.93 o 
  -6  10   2       74.23       82.35      1.51 o 
  -5  10   2       24.38       27.56      1.01 o 
  -4  10   2        1.00       -0.52      0.78 o 
  -3  10   2      119.74      121.26      1.73 o 
  -2  10   2      167.48      172.61      1.73 o 
  -1  10   2        1.66        0.37      0.57 o 
   0  10   2        0.00       -0.56      0.56 o 
   1  10   2      105.25       93.67      1.40 o 
   2  10   2       68.34       62.22      1.03 o 
   3  10   2       56.31       51.38      1.26 o 
   4  10   2       11.14       12.43      0.75 o 
   5  10   2      118.10      132.18      2.03 o 
   6  10   2       10.29        8.52      0.76 o 
   7  10   2       37.45       43.67      1.09 o 
   8  10   2       20.63       27.99      1.72 o 
   9  10   2        0.71       -0.93      0.93 o 
  10  10   2       18.93       22.42      2.76 o 
  -9  11   2        0.29       -1.95      2.27 o 
  -8  11   2        1.86        1.73      1.23 o 
  -7  11   2        0.01        1.25      0.98 o 
  -6  11   2        0.06       -0.90      0.90 o 
  -5  11   2       12.71        9.64      0.91 o 
  -4  11   2       21.15       22.40      0.96 o 
  -3  11   2      110.91      105.49      1.60 o 
  -2  11   2       27.51       30.89      1.74 o 
  -1  11   2       98.99       92.33      1.27 o 
   0  11   2       24.56       25.39      0.81 o 
   1  11   2        1.30        0.33      0.67 o 
   2  11   2        1.17        0.61      0.63 o 
   3  11   2        4.34        2.69      0.66 o 
   4  11   2      189.11      175.12      1.88 o 
   5  11   2        1.25        0.94      0.72 o 
   6  11   2        0.01        0.17      0.73 o 
   7  11   2       11.79       10.62      0.93 o 
   8  11   2        0.54       -0.74      0.81 o 
  -7  12   2        1.54        1.29      1.29 o 
  -6  12   2        0.58        1.47      1.09 o 
  -5  12   2        1.25        0.51      0.97 o 
  -4  12   2        2.03        0.74      0.86 o 
  -3  12   2       24.40       28.46      1.18 o 
  -2  12   2       72.50       80.44      2.46 o 
  -1  12   2       58.35       59.08      1.54 o 
   0  12   2        0.19       -0.11      0.87 o 
   1  12   2       19.24       20.77      1.08 o 
   2  12   2       57.80       60.68      1.38 o 
   3  12   2        0.04        0.62      0.82 o 
   4  12   2        6.90        8.73      0.94 o 
   5  12   2        3.63        8.78      1.02 o 
   6  12   2        6.74        8.04      1.06 o 
   7  12   2       13.02       17.95      1.45 o 
  -5  13   2        0.55       -0.08      1.49 o 
  -4  13   2       55.55       63.95      2.17 o 
  -3  13   2        0.04        0.95      1.43 o 
  -2  13   2        8.30        7.20      1.31 o 
  -1  13   2        4.90        6.50      1.03 o 
   0  13   2        0.03       -0.92      0.92 o 
   1  13   2        4.57        2.05      1.01 o 
   2  13   2        2.90        2.02      0.99 o 
   3  13   2       14.15       11.15      1.08 o 
   4  13   2        6.19        6.32      1.06 o 
 -15   1   3        0.93        1.69      1.16 o 
 -14   1   3        0.02       -1.03      1.03 o 
 -13   1   3        0.33       -0.91      0.91 o 
 -12   1   3       26.75       21.59      1.36 o 
 -11   1   3        9.51       11.05      1.14 o 
 -10   1   3       83.50       81.53      1.38 o 
  -9   1   3      346.68      340.70      2.14 o 
  -8   1   3      328.93      341.56      1.99 o 
  -7   1   3      116.83      113.19      1.97 o 
  -6   1   3      342.39      331.61      4.45 o 
  -5   1   3     3520.83     3763.19     16.99 o 
  -4   1   3      177.26      145.31      0.82 o 
  -3   1   3      127.74      129.83      3.62 o 
  -2   1   3     4520.95     4415.54     18.76 o 
  -1   1   3     1117.21     1116.04      8.87 o 
   0   1   3     3728.77     3853.18     33.24 o 
   1   1   3     7051.67     7266.72     41.15 o 
   2   1   3      170.13      131.28      4.33 o 
   3   1   3      449.12      491.56      6.29 o 
   4   1   3      966.09      943.78      7.21 o 
   5   1   3      317.93      284.86      2.05 o 
   6   1   3      451.50      430.28      4.50 o 
   7   1   3      254.77      244.61      2.57 o 
   8   1   3      226.95      246.53      1.57 o 
   9   1   3      295.55      270.87      3.14 o 
  10   1   3       53.02       47.55      1.11 o 
  11   1   3       26.23       36.19      1.09 o 
  12   1   3        4.82        0.09      0.93 o 
  13   1   3       10.09       12.62      1.91 o 
  14   1   3        0.80       -0.80      1.10 o 
 -14   2   3        6.06       10.69      1.18 o 
 -13   2   3       33.96       30.15      1.30 o 
 -12   2   3       27.53       34.98      3.19 o 
 -11   2   3       14.75       12.42      1.79 o 
 -10   2   3        7.55        6.94      0.70 o 
  -9   2   3       18.36       23.99      1.27 o 
  -8   2   3      144.53      151.99      1.13 o 
  -7   2   3      190.88      181.72      3.43 o 
  -6   2   3      135.56      116.42      0.87 o 
  -5   2   3       43.85       69.22      2.15 o 
  -4   2   3     1356.31     1295.43     18.66 o 
  -3   2   3     4936.15     5076.84     21.96 o 
  -2   2   3      237.97      220.33      1.05 o 
  -1   2   3       18.22        8.07      0.25 o 
   0   2   3     5379.75     5409.30     33.59 o 
   1   2   3     1562.65     1624.95      7.51 o 
   2   2   3      360.12      427.79      1.98 o 
   3   2   3     2525.45     2573.79     11.63 o 
   4   2   3      758.75      754.99      3.39 o 
   5   2   3      632.88      657.85      3.64 o 
   6   2   3      813.49      851.22      6.67 o 
   7   2   3       91.63       96.99      0.82 o 
   8   2   3        0.22        0.46      0.40 o 
   9   2   3       19.44       21.27      0.58 o 
  10   2   3        1.14        1.86      0.72 o 
  11   2   3        1.18        2.12      0.75 o 
  12   2   3       37.36       33.20      1.20 o 
  13   2   3       21.16       23.25      1.31 o 
  14   2   3        5.42        1.95      1.43 o 
 -14   3   3        9.72        9.74      1.34 o 
 -13   3   3        1.81        2.37      1.03 o 
 -12   3   3       16.89        9.64      1.01 o 
 -11   3   3       84.91       84.73      1.97 o 
 -10   3   3      106.59      108.20      4.95 o 
  -9   3   3      315.70      317.45      2.66 o 
  -8   3   3     1047.82     1008.12     11.16 o 
  -7   3   3      142.59      138.98      1.86 o 
  -6   3   3       72.35       69.78      0.79 o 
  -5   3   3       64.85       49.51      0.76 o 
  -4   3   3       66.16       72.90      1.32 o 
  -3   3   3     1319.49     1407.49      6.40 o 
  -2   3   3      652.49      696.97      3.11 o 
  -1   3   3     1067.82     1005.25      5.07 o 
   0   3   3     4101.79     4208.43     21.07 o 
   1   3   3      176.64      195.42      1.44 o 
   2   3   3      305.30      242.92      5.11 o 
   3   3   3     1066.36     1158.97     14.88 o 
   4   3   3      408.14      353.29      2.36 o 
   5   3   3       17.00       17.06      0.39 o 
   6   3   3       73.25       76.37      0.82 o 
   7   3   3     1627.21     1626.59      7.72 o 
   8   3   3       22.47       18.34      1.15 o 
   9   3   3       10.70       12.36      0.58 o 
  10   3   3       24.24       18.53      0.74 o 
  11   3   3        8.72        9.47      0.81 o 
  12   3   3       37.83       30.71      1.15 o 
  13   3   3        0.02       -0.95      0.95 o 
 -14   4   3       10.84        6.96      1.37 o 
 -13   4   3       50.95       68.58      2.11 o 
 -12   4   3       17.99       12.67      1.07 o 
 -11   4   3        8.39        6.77      0.91 o 
 -10   4   3       28.12       20.46      2.20 o 
  -9   4   3       14.38       21.69      0.84 o 
  -8   4   3        0.45        1.97      0.55 o 
  -7   4   3      294.54      283.16      2.31 o 
  -6   4   3      606.46      630.80      3.38 o 
  -5   4   3     1613.39     1601.87     12.64 o 
  -4   4   3      224.38      230.15      2.94 o 
  -3   4   3     1089.00     1029.24      4.77 o 
  -2   4   3       90.48       81.84      1.19 o 
  -1   4   3      622.72      594.43      3.90 o 
   0   4   3       90.42       61.81      1.11 o 
   1   4   3      786.75      827.65      5.37 o 
   2   4   3     3428.28     3497.38     25.54 o 
   3   4   3     1167.51     1232.53     14.46 o 
   4   4   3     3417.38     3587.15     23.56 o 
   5   4   3        3.66        0.37      0.25 o 
   6   4   3       14.80       17.38      0.46 o 
   7   4   3      196.31      209.32      1.40 o 
   8   4   3       67.97       61.64      1.06 o 
   9   4   3       14.83       19.27      0.75 o 
  10   4   3       12.17        6.29      0.69 o 
  11   4   3        3.61        3.20      0.73 o 
  12   4   3       44.16       49.11      1.34 o 
  13   4   3        3.89        1.00      1.04 o 
 -14   5   3       19.02       16.48      1.49 o 
 -13   5   3        0.11        0.85      1.15 o 
 -12   5   3        2.00       -0.48      0.97 o 
 -11   5   3       13.65       14.99      1.01 o 
 -10   5   3       63.40       61.39      1.46 o 
  -9   5   3      345.08      334.86      3.05 o 
  -8   5   3      404.16      440.52      3.14 o 
  -7   5   3       10.54        5.17      0.52 o 
  -6   5   3      117.44      114.04      5.26 o 
  -5   5   3        1.17       -0.33      0.33 o 
  -4   5   3      132.30      121.11      1.02 o 
  -3   5   3       46.31       60.31      0.64 o 
  -2   5   3      280.55      259.37      4.32 o 
  -1   5   3      151.06      152.51      0.98 o 
   0   5   3       36.80       25.21      0.52 o 
   1   5   3     2340.59     2451.77     15.85 o 
   2   5   3       41.35       38.99      1.18 o 
   3   5   3      589.85      561.37      4.17 o 
   4   5   3       43.43       45.32      0.72 o 
   5   5   3       27.90       20.33      0.54 o 
   6   5   3       36.73       29.35      0.76 o 
   7   5   3      181.54      199.12      1.43 o 
   8   5   3        7.60        7.17      0.76 o 
   9   5   3      138.59      120.20      1.49 o 
  10   5   3        1.18        0.23      0.72 o 
  11   5   3       19.99       25.97      1.59 o 
  12   5   3        0.88        1.21      0.90 o 
  13   5   3       16.53       17.32      1.21 o 
 -13   6   3        0.03       -1.19      1.19 o 
 -12   6   3       14.58       16.43      1.34 o 
 -11   6   3       84.17       85.70      1.74 o 
 -10   6   3        0.18        0.17      0.83 o 
  -9   6   3      100.76      106.12      1.74 o 
  -8   6   3        5.64        6.08      1.67 o 
  -7   6   3        9.71        3.73      0.50 o 
  -6   6   3      128.83      117.40      1.14 o 
  -5   6   3      140.21      128.32      1.08 o 
  -4   6   3      546.84      551.31      3.18 o 
  -3   6   3      299.41      296.11      5.05 o 
  -2   6   3        8.98        7.15      0.34 o 
  -1   6   3       30.16       22.97      0.45 o 
   0   6   3      486.09      463.70      2.34 o 
   1   6   3      125.02      130.06      0.92 o 
   2   6   3       52.95       44.31      1.04 o 
   3   6   3      151.23      143.16      1.11 o 
   4   6   3      104.88       99.14      0.99 o 
   5   6   3       15.96       14.60      0.42 o 
   6   6   3      103.69      103.33      1.04 o 
   7   6   3      258.39      287.02      3.90 o 
   8   6   3       82.37       74.10      1.54 o 
   9   6   3       42.07       47.66      1.14 o 
  10   6   3       41.03       53.15      1.26 o 
  11   6   3       10.24        6.62      0.88 o 
  12   6   3        0.08        0.36      1.16 o 
 -13   7   3        2.40        1.14      2.27 o 
 -12   7   3        6.01        2.00      1.15 o 
 -11   7   3        1.98        6.90      1.21 o 
 -10   7   3        3.05        2.10      0.89 o 
  -9   7   3        0.41       -0.84      0.84 o 
  -8   7   3        7.96        3.18      0.67 o 
  -7   7   3      163.20      168.06      2.49 o 
  -6   7   3        5.68        5.92      0.50 o 
  -5   7   3       64.01       70.04      1.61 o 
  -4   7   3      220.80      202.59      1.92 o 
  -3   7   3       84.06       72.51      0.87 o 
  -2   7   3      123.35      124.43      1.39 o 
  -1   7   3        0.56        1.18      0.24 o 
   0   7   3       66.74       62.13      0.71 o 
   1   7   3       33.42       38.52      0.65 o 
   2   7   3      123.14      125.66      1.24 o 
   3   7   3        1.02        1.48      0.38 o 
   4   7   3        0.45        0.13      0.37 o 
   5   7   3       65.51       48.25      0.87 o 
   6   7   3      168.46      157.59      1.56 o 
   7   7   3       33.39       36.72      0.99 o 
   8   7   3       81.04       77.46      1.65 o 
   9   7   3        7.35        9.92      0.84 o 
  10   7   3       86.98      102.74      1.80 o 
  11   7   3        3.05        1.86      0.94 o 
  12   7   3       29.64       27.50      1.85 o 
 -12   8   3       29.63       28.31      1.59 o 
 -11   8   3        0.61        0.10      1.15 o 
 -10   8   3       34.89       33.43      1.56 o 
  -9   8   3        5.21        2.37      1.06 o 
  -8   8   3        1.64        0.81      0.71 o 
  -7   8   3       69.72       76.03      1.27 o 
  -6   8   3       43.43       34.78      1.53 o 
  -5   8   3      242.25      236.38      2.21 o 
  -4   8   3        1.24        1.30      0.49 o 
  -3   8   3       31.09       25.58      0.94 o 
  -2   8   3      247.76      228.02      1.56 o 
  -1   8   3      174.56      171.90      2.46 o 
   0   8   3       41.54       42.53      0.75 o 
   1   8   3        5.06        3.73      0.38 o 
   2   8   3       70.35       66.64      1.11 o 
   3   8   3      433.44      421.62      3.03 o 
   4   8   3       11.20       17.51      0.61 o 
   5   8   3      382.35      331.18      2.38 o 
   6   8   3       41.85       48.41      1.11 o 
   7   8   3       20.54       12.47      0.69 o 
   8   8   3        0.53       -0.70      0.70 o 
   9   8   3       25.46       21.51      1.05 o 
  10   8   3       98.22      111.99      1.82 o 
  11   8   3        4.78        7.38      1.45 o 
 -11   9   3        1.00        5.00      3.09 o 
 -10   9   3        3.93        2.51      1.43 o 
  -9   9   3       10.42       14.75      1.55 o 
  -8   9   3       16.38        9.62      0.97 o 
  -7   9   3       30.02       28.58      1.30 o 
  -6   9   3       72.58       72.25      1.03 o 
  -5   9   3       74.84       92.15      2.25 o 
  -4   9   3       47.53       57.17      1.32 o 
  -3   9   3       37.61       35.29      0.89 o 
  -2   9   3      341.23      337.42      3.06 o 
  -1   9   3      482.58      489.84      3.64 o 
   0   9   3        3.95        3.69      0.90 o 
   1   9   3      265.77      242.95      3.25 o 
   2   9   3        0.75       -0.13      0.48 o 
   3   9   3      118.61      108.79      1.33 o 
   4   9   3       46.12       41.51      0.99 o 
   5   9   3      115.91      115.01      1.68 o 
   6   9   3        0.00        0.85      0.58 o 
   7   9   3       17.56       13.86      0.73 o 
   8   9   3       64.76       76.85      1.35 o 
   9   9   3        0.03       -0.83      0.83 o 
  10   9   3        0.34        1.13      1.00 o 
 -10  10   3        5.45        6.08      1.61 o 
  -9  10   3       42.54       39.87      4.08 o 
  -8  10   3        1.68        5.77      1.23 o 
  -7  10   3        0.15        0.94      0.93 o 
  -6  10   3       17.48       11.69      0.87 o 
  -5  10   3        0.80        0.04      0.67 o 
  -4  10   3        0.21       -0.62      0.62 o 
  -3  10   3      541.68      535.47      3.57 o 
  -2  10   3        0.18       -0.65      0.65 o 
  -1  10   3        8.42       11.37      0.64 o 
   0  10   3        6.31        4.55      0.61 o 
   1  10   3      295.68      307.98      2.59 o 
   2  10   3      115.02      101.33      1.23 o 
   3  10   3       65.31       65.11      1.34 o 
   4  10   3       25.19       31.84      1.68 o 
   5  10   3      150.17      140.57      1.62 o 
   6  10   3        7.67        8.96      0.87 o 
   7  10   3        0.33       -0.68      0.68 o 
   8  10   3        0.01       -0.29      0.69 o 
   9  10   3        2.01       -0.67      0.86 o 
  -9  11   3        1.22       -1.06      2.36 o 
  -8  11   3       70.19       78.96      2.76 o 
  -7  11   3       17.29       22.71      2.29 o 
  -6  11   3        0.34        1.29      0.95 o 
  -5  11   3        0.26        0.12      0.84 o 
  -4  11   3        1.83        1.82      0.89 o 
  -3  11   3        3.93        1.50      0.86 o 
  -2  11   3       38.31       36.06      1.09 o 
  -1  11   3      140.66      133.68      2.46 o 
   0  11   3       41.33       42.74      1.35 o 
   1  11   3      185.64      191.89      1.89 o 
   2  11   3      149.37      147.07      1.55 o 
   3  11   3        2.37        1.13      0.65 o 
   4  11   3       78.01       88.26      1.40 o 
   5  11   3        0.01       -0.25      0.69 o 
   6  11   3        0.04       -0.23      0.73 o 
   7  11   3       15.48       18.80      0.94 o 
   8  11   3        0.52       -0.79      0.79 o 
  -7  12   3        1.12        1.71      1.55 o 
  -6  12   3       29.98       27.43      1.61 o 
  -5  12   3       23.39       17.91      1.12 o 
  -4  12   3       18.10       20.29      1.13 o 
  -3  12   3       17.77       14.66      1.15 o 
  -2  12   3        4.45        5.38      0.92 o 
  -1  12   3       51.14       49.48      1.44 o 
   0  12   3       56.40       53.00      1.47 o 
   1  12   3        2.67        1.28      0.76 o 
   2  12   3       11.56       10.05      0.77 o 
   3  12   3       29.06       27.70      0.90 o 
   4  12   3       18.10       17.61      0.83 o 
   5  12   3        0.35       -0.28      0.77 o 
   6  12   3       21.34       18.68      1.13 o 
  -4  13   3        8.74        4.55      1.62 o 
  -3  13   3        0.00       -0.12      1.15 o 
  -2  13   3       12.14       15.19      1.37 o 
  -1  13   3        0.22        1.19      1.04 o 
   0  13   3        1.56        1.66      1.04 o 
   1  13   3        9.28       12.03      1.08 o 
   2  13   3        0.34        0.14      0.97 o 
   3  13   3       11.80       10.04      1.12 o 
 -14   0   4        0.04       -1.43      1.43 o 
 -13   0   4       25.91       30.31      1.84 o 
 -12   0   4        0.07        0.24      1.26 o 
 -11   0   4       82.16       83.89      1.91 o 
 -10   0   4       25.31       27.44      1.25 o 
  -9   0   4       72.00       68.86      1.29 o 
  -8   0   4       61.99       44.19      1.08 o 
  -7   0   4      146.74      150.28      2.21 o 
  -6   0   4      229.19      282.94      2.99 o 
  -5   0   4      809.11      751.43      5.50 o 
  -4   0   4     1040.64     1007.77      6.05 o 
  -3   0   4     2876.78     2870.44     16.17 o 
  -2   0   4      122.20      106.24      0.83 o 
  -1   0   4     8081.91     8257.75     41.97 o 
   0   0   4     2024.63     1993.12     10.21 o 
   1   0   4     1626.37     1794.16     10.11 o 
   2   0   4     3239.25     3352.11     26.36 o 
   3   0   4      280.29      285.72      2.76 o 
   4   0   4      967.58      994.40      6.05 o 
   5   0   4      196.46      180.04      1.52 o 
   6   0   4     1172.61     1180.34      7.87 o 
   7   0   4      472.35      447.94      3.66 o 
   8   0   4       15.32       11.51      0.56 o 
   9   0   4       69.27       74.27      1.39 o 
  10   0   4       42.31       32.23      1.13 o 
  11   0   4       17.29       12.09      1.27 o 
  12   0   4        0.00       -0.48      1.17 o 
  13   0   4        1.76        3.23      1.56 o 
 -14   1   4        0.66       -1.03      1.03 o 
 -13   1   4       28.80       30.82      1.32 o 
 -12   1   4       15.32       10.56      1.36 o 
 -11   1   4       21.90       20.79      1.62 o 
 -10   1   4      204.08      194.56      2.12 o 
  -9   1   4       43.25       34.88      1.18 o 
  -8   1   4        1.21        1.58      0.51 o 
  -7   1   4      524.34      543.35      8.57 o 
  -6   1   4     2370.58     2446.42     12.70 o 
  -5   1   4      184.84      150.06      1.27 o 
  -4   1   4      166.68      154.85      6.52 o 
  -3   1   4       77.81       66.02      2.39 o 
  -2   1   4        0.06        2.45      0.32 o 
  -1   1   4     1477.19     1570.45      5.96 o 
   0   1   4        0.67        3.23      0.22 o 
   1   1   4      404.62      325.87      7.63 o 
   2   1   4      870.48      826.61      3.39 o 
   3   1   4      417.13      408.54      1.89 o 
   4   1   4       15.20       13.12      0.52 o 
   5   1   4      136.44      149.54      1.18 o 
   6   1   4        0.85        1.00      0.26 o 
   7   1   4        0.56        0.78      0.31 o 
   8   1   4       11.92       14.77      0.47 o 
   9   1   4      429.69      451.27      4.19 o 
  10   1   4       43.64       43.35      1.06 o 
  11   1   4       53.57       56.41      1.35 o 
  12   1   4       13.41       13.84      1.05 o 
  13   1   4        0.36        0.16      1.09 o 
 -14   2   4       35.64       43.10      1.66 o 
 -13   2   4        5.99        5.28      1.06 o 
 -12   2   4        5.14        4.56      0.97 o 
 -11   2   4        0.65       -0.83      0.83 o 
 -10   2   4       28.70       28.29      1.82 o 
  -9   2   4        6.27        6.51      0.70 o 
  -8   2   4      183.95      155.82      3.08 o 
  -7   2   4      164.03      157.13      2.13 o 
  -6   2   4      108.89       81.44      0.88 o 
  -5   2   4        0.55        1.57      0.33 o 
  -4   2   4      137.97      127.19      2.78 o 
  -3   2   4     1491.81     1637.67     11.40 o 
  -2   2   4     5142.41     5182.65     44.38 o 
  -1   2   4        8.88        9.08      0.77 o 
   0   2   4      434.68      479.27      7.27 o 
   1   2   4      968.53      990.43      4.34 o 
   2   2   4     1674.69     1692.23     20.02 o 
   3   2   4      319.01      380.86      3.56 o 
   4   2   4        0.90        0.11      0.23 o 
   5   2   4      716.17      692.27      4.46 o 
   6   2   4      125.65      111.81      0.98 o 
   7   2   4        0.54        0.04      0.27 o 
   8   2   4      423.39      420.45      2.39 o 
   9   2   4       75.54       64.52      1.17 o 
  10   2   4        6.98        4.96      0.65 o 
  11   2   4       29.74       24.98      0.97 o 
  12   2   4       20.50       24.55      1.14 o 
  13   2   4        5.56        4.33      1.13 o 
 -14   3   4        0.01        2.61      1.09 o 
 -13   3   4       28.14       26.71      1.30 o 
 -12   3   4        8.13        9.12      1.03 o 
 -11   3   4       70.48       71.25      1.62 o 
 -10   3   4        8.55        7.42      0.87 o 
  -9   3   4        0.02       -0.69      0.69 o 
  -8   3   4      190.24      205.88      5.34 o 
  -7   3   4      281.43      275.88      1.86 o 
  -6   3   4      156.09      166.10      3.43 o 
  -5   3   4      348.26      391.40      6.32 o 
  -4   3   4      297.33      298.85      2.59 o 
  -3   3   4      318.19      351.60      1.95 o 
  -2   3   4     2392.84     2612.90     23.79 o 
  -1   3   4       42.94       56.56      0.83 o 
   0   3   4      304.95      293.86      1.86 o 
   1   3   4      868.60      835.94      3.92 o 
   2   3   4      865.86      922.53      4.65 o 
   3   3   4      308.94      281.10      5.44 o 
   4   3   4       26.03       30.27      0.70 o 
   5   3   4        4.24        4.33      0.31 o 
   6   3   4       74.70       83.46      0.76 o 
   7   3   4      302.73      312.50      1.79 o 
   8   3   4       53.12       49.68      0.99 o 
   9   3   4       24.06       26.28      1.12 o 
  10   3   4       17.37       21.80      0.77 o 
  11   3   4        1.10       -0.38      0.69 o 
  12   3   4        2.69        2.55      0.92 o 
  13   3   4       21.09       22.51      1.30 o 
 -14   4   4        8.64        8.57      1.37 o 
 -13   4   4        2.96        2.34      1.10 o 
 -12   4   4        6.24        7.88      1.05 o 
 -11   4   4       10.58        3.28      0.93 o 
 -10   4   4       66.87       63.76      1.50 o 
  -9   4   4        0.06       -0.69      0.69 o 
  -8   4   4      150.53      136.30      5.09 o 
  -7   4   4      131.48      119.33      3.35 o 
  -6   4   4       16.73       18.75      0.94 o 
  -5   4   4      117.91      100.24      1.56 o 
  -4   4   4      568.25      661.95      3.48 o 
  -3   4   4      298.83      340.24      1.82 o 
  -2   4   4       10.48        6.96      0.62 o 
  -1   4   4        7.16        7.95      0.92 o 
   0   4   4      251.65      270.37      1.73 o 
   1   4   4       24.30       26.75      0.96 o 
   2   4   4     1255.12     1275.42     11.19 o 
   3   4   4      847.60      904.94      4.33 o 
   4   4   4      115.40      104.38      2.28 o 
   5   4   4       32.56       34.09      0.80 o 
   6   4   4        2.34        1.68      0.33 o 
   7   4   4        0.27       -0.37      0.37 o 
   8   4   4      208.36      208.17      1.59 o 
   9   4   4       10.87        9.23      0.61 o 
  10   4   4        5.80        3.32      0.61 o 
  11   4   4       82.49       80.61      1.61 o 
  12   4   4        0.88        0.90      0.94 o 
  13   4   4        4.83        2.77      1.11 o 
 -13   5   4        2.01        2.41      1.25 o 
 -12   5   4       38.84       44.85      1.54 o 
 -11   5   4        1.78        1.15      0.91 o 
 -10   5   4       15.18       13.72      0.95 o 
  -9   5   4       48.99       58.07      1.76 o 
  -8   5   4       19.08       17.94      0.76 o 
  -7   5   4      199.53      198.02      1.73 o 
  -6   5   4       65.58       69.59      0.88 o 
  -5   5   4      153.33      143.68      1.13 o 
  -4   5   4      529.63      497.33      2.73 o 
  -3   5   4      113.67      127.26      1.02 o 
  -2   5   4      135.00      114.92      4.05 o 
  -1   5   4       44.14       46.27      0.58 o 
   0   5   4     1324.38     1338.48     10.27 o 
   1   5   4     1477.05     1541.35     17.57 o 
   2   5   4      131.19      152.71      1.30 o 
   3   5   4     1285.90     1302.46      6.35 o 
   4   5   4       18.46       18.93      0.41 o 
   5   5   4        2.57        1.29      0.32 o 
   6   5   4      143.63      137.82      0.98 o 
   7   5   4      105.13      121.14      1.40 o 
   8   5   4        0.01        0.15      0.59 o 
   9   5   4        7.00        6.82      0.67 o 
  10   5   4      106.33      130.76      1.67 o 
  11   5   4        3.14        2.15      0.79 o 
  12   5   4        0.00       -0.91      0.91 o 
 -13   6   4        1.97        2.32      1.21 o 
 -12   6   4       15.90       17.26      1.37 o 
 -11   6   4        0.27        0.04      0.91 o 
 -10   6   4        0.89        1.99      0.85 o 
  -9   6   4      218.88      222.55      5.44 o 
  -8   6   4       29.66       18.58      0.87 o 
  -7   6   4       74.49       67.55      2.27 o 
  -6   6   4      141.15      135.05      2.26 o 
  -5   6   4       66.96       55.08      1.49 o 
  -4   6   4       26.22       29.07      0.68 o 
  -3   6   4      276.68      287.72      2.73 o 
  -2   6   4      146.72      127.87      1.45 o 
  -1   6   4      651.28      668.73      4.61 o 
   0   6   4       82.81       78.62      1.03 o 
   1   6   4      169.80      154.61      3.06 o 
   2   6   4       94.37       88.58      0.95 o 
   3   6   4        6.18        8.65      0.54 o 
   4   6   4        0.14       -0.13      0.37 o 
   5   6   4        0.46        1.82      0.39 o 
   6   6   4       95.12      101.99      1.14 o 
   7   6   4      213.86      207.76      1.89 o 
   8   6   4       22.72       14.09      0.80 o 
   9   6   4       38.85       38.41      1.08 o 
  10   6   4       18.92       13.63      0.83 o 
  11   6   4        1.51        0.46      0.86 o 
  12   6   4        0.04        1.68      0.99 o 
 -12   7   4        0.09        0.27      1.18 o 
 -11   7   4       27.73       42.13      3.15 o 
 -10   7   4        3.34        3.42      0.93 o 
  -9   7   4        8.19        7.77      0.89 o 
  -8   7   4        1.04        0.89      0.65 o 
  -7   7   4        1.44        2.68      0.60 o 
  -6   7   4      889.69      876.54      5.90 o 
  -5   7   4      137.65      138.31      1.54 o 
  -4   7   4        0.30        0.30      0.39 o 
  -3   7   4      309.20      302.02      1.97 o 
  -2   7   4       42.78       38.39      0.68 o 
  -1   7   4       90.77       97.49      0.89 o 
   0   7   4      290.51      293.77      2.26 o 
   1   7   4       10.62       10.77      0.57 o 
   2   7   4      367.26      367.45      2.52 o 
   3   7   4        0.61        1.76      0.36 o 
   4   7   4      872.79      866.46      9.54 o 
   5   7   4       26.04       23.49      1.59 o 
   6   7   4       68.95       79.51      1.14 o 
   7   7   4       15.39       15.89      0.71 o 
   8   7   4       10.16        4.51      0.76 o 
   9   7   4       90.65      101.43      1.62 o 
  10   7   4       19.99       14.74      0.95 o 
  11   7   4        0.12        0.37      1.05 o 
 -12   8   4       13.14       11.44      1.66 o 
 -11   8   4       43.47       65.26      6.01 o 
 -10   8   4       21.62       17.61      1.31 o 
  -9   8   4        3.69        5.18      1.13 o 
  -8   8   4       18.02       26.24      1.03 o 
  -7   8   4        2.03        2.43      0.79 o 
  -6   8   4       39.52       36.41      1.02 o 
  -5   8   4       58.45       64.65      2.68 o 
  -4   8   4      227.54      220.91      1.85 o 
  -3   8   4      292.51      286.42      3.54 o 
  -2   8   4      405.81      411.69      2.47 o 
  -1   8   4     1117.26     1116.55      5.83 o 
   0   8   4       99.50      100.77      1.00 o 
   1   8   4       67.10       57.88      1.33 o 
   2   8   4       32.01       30.86      0.72 o 
   3   8   4       30.11       17.28      0.76 o 
   4   8   4        0.60       -0.53      0.53 o 
   5   8   4       21.74       19.69      0.85 o 
   6   8   4       17.99       22.74      0.79 o 
   7   8   4      106.30      107.35      1.45 o 
   8   8   4        0.44       -0.57      0.72 o 
   9   8   4       19.68       24.89      1.31 o 
  10   8   4        6.19        5.38      0.89 o 
  11   8   4        9.57        4.15      1.86 o 
 -11   9   4        0.42        1.38      1.54 o 
 -10   9   4        0.41       -0.20      1.43 o 
  -9   9   4       58.43       58.40      2.30 o 
  -8   9   4       20.87       18.03      2.03 o 
  -7   9   4       45.15       56.74      2.28 o 
  -6   9   4       44.87       55.95      1.26 o 
  -5   9   4      138.01      126.78      2.59 o 
  -4   9   4      309.57      341.46      2.58 o 
  -3   9   4      246.94      243.86      2.71 o 
  -2   9   4        1.53        0.87      0.79 o 
  -1   9   4     1055.77     1097.73     12.02 o 
   0   9   4       35.26       25.73      1.34 o 
   1   9   4        1.71        1.51      0.51 o 
   2   9   4      118.71      112.90      1.21 o 
   3   9   4       59.03       63.79      1.07 o 
   4   9   4       21.63       25.84      0.91 o 
   5   9   4      116.56      102.04      1.33 o 
   6   9   4       99.83      101.69      1.58 o 
   7   9   4       10.73       17.78      0.76 o 
   8   9   4       18.34       16.20      0.84 o 
   9   9   4       15.79        9.56      0.93 o 
  10   9   4       17.41       16.76      1.36 o 
 -10  10   4        0.03       -0.56      1.55 o 
  -9  10   4       14.95       18.44      1.72 o 
  -8  10   4       15.25       20.32      2.34 o 
  -7  10   4       15.80       14.66      1.04 o 
  -6  10   4       16.15       18.95      0.86 o 
  -5  10   4      123.39      141.82      2.33 o 
  -4  10   4       39.15       42.05      1.10 o 
  -3  10   4       19.82       20.65      1.19 o 
  -2  10   4        8.46        7.68      0.68 o 
  -1  10   4       81.33       86.51      1.26 o 
   0  10   4       59.16       58.27      1.09 o 
   1  10   4        3.98        2.82      0.57 o 
   2  10   4        3.76        4.57      0.60 o 
   3  10   4        6.11        4.44      0.68 o 
   4  10   4       11.44       10.04      0.73 o 
   5  10   4       78.72       76.62      1.26 o 
   6  10   4        2.08       -0.67      0.67 o 
   7  10   4       30.04       25.89      1.54 o 
   8  10   4       20.41       22.21      0.93 o 
   9  10   4        0.23       -0.37      0.82 o 
  -8  11   4        0.03        0.19      1.55 o 
  -7  11   4       55.61       62.64      3.33 o 
  -6  11   4       13.93       15.30      1.00 o 
  -5  11   4        0.22       -0.17      0.82 o 
  -4  11   4        2.57        2.11      0.91 o 
  -3  11   4        1.57        1.34      0.69 o 
  -2  11   4        0.52        0.45      0.67 o 
  -1  11   4       33.36       36.32      1.35 o 
   0  11   4       25.33       23.90      0.83 o 
   1  11   4       36.19       36.75      1.02 o 
   2  11   4      176.73      169.94      1.67 o 
   3  11   4       38.14       38.62      1.06 o 
   4  11   4        4.18        0.34      0.72 o 
   5  11   4        6.89        9.05      0.80 o 
   6  11   4       59.33       63.59      1.32 o 
   7  11   4       24.25       25.72      1.00 o 
  -6  12   4        2.54        3.17      1.49 o 
  -5  12   4       42.80       51.37      1.99 o 
  -4  12   4        0.01       -0.01      0.92 o 
  -3  12   4       18.91       28.39      1.18 o 
  -2  12   4       20.59       20.28      1.10 o 
  -1  12   4        8.18        8.33      0.90 o 
   0  12   4       25.01       23.47      0.88 o 
   1  12   4       11.41       11.10      0.77 o 
   2  12   4       21.13       20.28      0.84 o 
   3  12   4        0.52       -0.69      0.69 o 
   4  12   4        7.16        6.50      0.76 o 
   5  12   4        7.52       13.36      0.93 o 
  -3  13   4        1.48       -0.14      1.21 o 
  -2  13   4        3.54        2.39      1.15 o 
  -1  13   4        4.51        2.44      1.11 o 
   0  13   4        0.31       -0.72      0.97 o 
   1  13   4        0.00       -0.95      0.95 o 
   2  13   4       16.24       12.87      1.11 o 
 -14   1   5        2.62        2.28      1.09 o 
 -13   1   5        5.17        5.67      1.07 o 
 -12   1   5       13.40       10.91      1.06 o 
 -11   1   5        1.07       -0.85      0.85 o 
 -10   1   5      155.02      164.67      1.90 o 
  -9   1   5       35.39       27.39      0.88 o 
  -8   1   5        4.47        3.39      0.76 o 
  -7   1   5     1148.97     1155.71      7.48 o 
  -6   1   5       71.51       49.63      0.82 o 
  -5   1   5      257.50      252.70      4.80 o 
  -4   1   5       42.09       35.21      1.10 o 
  -3   1   5      452.55      439.05      2.14 o 
  -2   1   5       70.54       50.38      0.76 o 
  -1   1   5     1269.50     1228.73      5.64 o 
   0   1   5      116.20      155.31      1.95 o 
   1   1   5     1434.18     1461.43      8.42 o 
   2   1   5       11.00        4.53      0.26 o 
   3   1   5       15.71       23.86      0.59 o 
   4   1   5      115.77      136.07      0.90 o 
   5   1   5      236.30      206.00      1.31 o 
   6   1   5       54.16       52.46      0.80 o 
   7   1   5        0.89        0.48      0.31 o 
   8   1   5      472.84      482.74      3.60 o 
   9   1   5       23.82       33.49      1.62 o 
  10   1   5       53.42       50.36      1.27 o 
  11   1   5        8.58        6.50      0.87 o 
  12   1   5       20.94       24.79      1.16 o 
  13   1   5        4.02        1.31      1.22 o 
 -14   2   5        3.37        3.56      1.16 o 
 -13   2   5       46.96       52.98      2.46 o 
 -12   2   5       55.94       73.13      1.76 o 
 -11   2   5        4.31        3.97      0.91 o 
 -10   2   5        0.00       -0.49      0.79 o 
  -9   2   5        6.87        6.92      1.00 o 
  -8   2   5      135.19      156.42      2.16 o 
  -7   2   5      112.06      128.27      4.80 o 
  -6   2   5        2.62        2.57      0.40 o 
  -5   2   5      317.43      286.02      6.44 o 
  -4   2   5     2306.60     2416.27     12.56 o 
  -3   2   5        0.39        3.20      0.35 o 
  -2   2   5     1024.65     1082.23      9.75 o 
  -1   2   5        0.01        1.44      0.25 o 
   0   2   5     1557.62     1691.34     15.00 o 
   1   2   5      147.00      149.17      1.65 o 
   2   2   5      542.32      525.57      4.57 o 
   3   2   5      705.26      677.81      3.17 o 
   4   2   5       81.87       86.05      1.12 o 
   5   2   5      255.47      264.68      1.55 o 
   6   2   5        1.06        0.06      0.32 o 
   7   2   5        2.70        3.64      0.38 o 
   8   2   5       56.96       59.58      1.14 o 
   9   2   5        1.06       -0.16      0.50 o 
  10   2   5       37.26       45.61      1.09 o 
  11   2   5       39.04       33.12      1.32 o 
  12   2   5        0.21       -0.41      0.93 o 
  13   2   5        5.06        2.40      1.12 o 
 -14   3   5        1.69        1.40      1.13 o 
 -13   3   5        0.41        2.27      1.31 o 
 -12   3   5        2.71        3.96      0.99 o 
 -11   3   5      138.04      129.24      2.05 o 
 -10   3   5      138.34      127.13      1.93 o 
  -9   3   5      427.15      423.05      3.70 o 
  -8   3   5      655.89      617.72      3.85 o 
  -7   3   5       24.59       23.43      1.39 o 
  -6   3   5       12.40       11.38      1.10 o 
  -5   3   5      142.72      134.57      5.84 o 
  -4   3   5     1853.13     1981.91      9.84 o 
  -3   3   5      768.12      783.63      3.71 o 
  -1   3   5     1341.69     1295.67      7.56 o 
   0   3   5      210.76      215.20      3.67 o 
   1   3   5     1800.60     1843.94     19.91 o 
   2   3   5     3867.31     4084.38     20.29 o 
   3   3   5      102.98      127.04      1.04 o 
   4   3   5      120.00      105.24      0.92 o 
   5   3   5       21.69       20.21      1.09 o 
   6   3   5      234.25      226.29      1.44 o 
   7   3   5      202.81      191.21      1.95 o 
   8   3   5       28.94       21.88      0.61 o 
   9   3   5        4.17        2.30      0.55 o 
  10   3   5       21.91       13.27      0.72 o 
  11   3   5        4.24        1.48      0.80 o 
  12   3   5       14.94       13.14      1.09 o 
  13   3   5        0.35       -1.17      1.17 o 
 -14   4   5       26.44       39.50      1.65 o 
 -13   4   5       25.76       29.83      1.38 o 
 -12   4   5       12.61        9.36      1.09 o 
 -11   4   5      101.63      124.32      2.03 o 
 -10   4   5        7.38        7.50      0.89 o 
  -9   4   5        0.17       -0.37      0.71 o 
  -8   4   5       52.59       54.57      1.60 o 
  -7   4   5       28.57       26.29      0.71 o 
  -6   4   5      650.72      658.52      6.58 o 
  -5   4   5      205.25      233.75      2.50 o 
  -4   4   5       25.69       38.68      0.74 o 
  -3   4   5     1348.03     1318.97     14.92 o 
  -2   4   5      379.69      415.55      2.20 o 
  -1   4   5      345.82      376.08      4.87 o 
   0   4   5      302.00      363.63      3.10 o 
   1   4   5     3536.62     3504.85     30.98 o 
   2   4   5      970.99      992.38      5.69 o 
   3   4   5      156.37      147.82      2.81 o 
   4   4   5      635.96      623.39      3.75 o 
   5   4   5        5.39        3.28      0.46 o 
   6   4   5        4.21        2.17      0.42 o 
   7   4   5      335.45      335.75      2.24 o 
   8   4   5       26.04       32.76      0.79 o 
   9   4   5      193.16      204.15      1.69 o 
  10   4   5        0.14       -0.29      0.66 o 
  11   4   5       17.94       20.70      0.98 o 
  12   4   5       25.70       22.10      1.25 o 
 -13   5   5       12.99       12.94      1.18 o 
 -12   5   5        2.31        1.78      0.99 o 
 -11   5   5        0.00        1.03      0.93 o 
 -10   5   5       16.08       13.18      0.97 o 
  -9   5   5       63.67       60.95      1.36 o 
  -8   5   5       48.44       55.90      2.30 o 
  -7   5   5      145.35      133.41      1.54 o 
  -6   5   5       99.96       93.97      0.98 o 
  -5   5   5       57.83       51.28      1.15 o 
  -4   5   5       15.05       17.87      1.48 o 
  -3   5   5      200.36      222.58      6.81 o 
  -2   5   5      658.04      730.35      5.16 o 
  -1   5   5       15.09       22.34      0.56 o 
   0   5   5       10.38        9.03      0.37 o 
   1   5   5      355.88      399.51      3.60 o 
   2   5   5      268.73      300.16      1.99 o 
   3   5   5      128.20      111.62      2.02 o 
   4   5   5      192.33      189.68      3.09 o 
   5   5   5      397.12      380.09      4.45 o 
   6   5   5      294.59      281.23      1.84 o 
   7   5   5        1.99        2.69      0.52 o 
   8   5   5        2.44       -0.39      0.58 o 
   9   5   5       20.10       13.35      0.87 o 
  10   5   5       34.16       33.19      1.34 o 
  11   5   5        0.75        1.05      0.78 o 
  12   5   5        6.31        8.60      1.15 o 
 -13   6   5        3.03        0.02      1.25 o 
 -12   6   5       16.99       21.08      1.21 o 
 -11   6   5        1.85       -0.07      1.10 o 
 -10   6   5        0.46        0.59      0.82 o 
  -9   6   5       61.05       67.58      2.21 o 
  -8   6   5      145.41      151.33      2.57 o 
  -7   6   5        3.04       -0.46      0.59 o 
  -6   6   5      217.55      197.32      1.93 o 
  -5   6   5       70.71       64.32      0.93 o 
  -4   6   5       33.94       38.23      0.71 o 
  -3   6   5       88.68       85.89      0.80 o 
  -2   6   5      310.52      286.22      1.74 o 
  -1   6   5       80.97       80.73      2.15 o 
   0   6   5     1190.03     1155.22     12.15 o 
   1   6   5       92.03      102.16      0.83 o 
   2   6   5      221.75      206.34      2.65 o 
   3   6   5      394.88      379.56      5.21 o 
   4   6   5       55.44       50.89      0.66 o 
   5   6   5       26.95       25.60      0.58 o 
   6   6   5      404.27      363.07      2.72 o 
   7   6   5      149.19      161.20      2.11 o 
   8   6   5        1.87        1.24      0.60 o 
   9   6   5       11.36        9.43      0.73 o 
  10   6   5       30.54       35.07      1.42 o 
  11   6   5        1.20        0.69      0.81 o 
 -12   7   5        1.68        0.97      1.49 o 
 -11   7   5       21.33       13.69      1.56 o 
 -10   7   5       34.88       24.42      1.13 o 
  -9   7   5        4.48        3.72      0.87 o 
  -8   7   5       12.90        8.04      0.80 o 
  -7   7   5       65.39       77.21      1.58 o 
  -6   7   5        4.08        2.66      0.77 o 
  -5   7   5       33.57       26.78      1.39 o 
  -4   7   5        3.75        2.75      0.65 o 
  -3   7   5        0.30       -0.41      0.41 o 
  -2   7   5      126.22      131.53      2.46 o 
  -1   7   5        8.86       10.64      0.42 o 
   0   7   5       48.48       50.08      0.68 o 
   1   7   5        5.23        5.85      0.85 o 
   2   7   5      109.96      116.71      1.23 o 
   3   7   5        2.20        1.48      0.40 o 
   4   7   5      708.60      667.51      6.49 o 
   5   7   5        6.98        6.92      0.53 o 
   6   7   5      117.69      114.20      1.32 o 
   7   7   5        6.05        3.93      0.56 o 
   8   7   5        0.65        0.38      0.63 o 
   9   7   5        2.88        4.94      0.74 o 
  10   7   5        0.01       -0.79      0.79 o 
  11   7   5        2.95        3.28      1.12 o 
 -11   8   5        9.57        9.78      2.03 o 
 -10   8   5       47.98       50.58      1.91 o 
  -9   8   5        5.98        7.25      1.15 o 
  -8   8   5        9.23        8.71      0.97 o 
  -7   8   5       64.93       77.23      1.64 o 
  -6   8   5        0.73        0.70      0.69 o 
  -5   8   5      188.39      175.17      2.62 o 
  -4   8   5       12.45        8.01      0.71 o 
  -3   8   5        1.86       -0.68      0.74 o 
  -2   8   5      711.47      674.71      6.26 o 
  -1   8   5       13.49       13.04      0.63 o 
   0   8   5      203.05      213.64      1.60 o 
   1   8   5       89.64       81.88      1.83 o 
   2   8   5        3.74        4.21      0.57 o 
   3   8   5      174.08      171.73      1.58 o 
   4   8   5        9.26        8.49      0.56 o 
   5   8   5        0.09        1.30      0.52 o 
   6   8   5       72.60       67.82      1.06 o 
   7   8   5        2.11       -0.39      0.61 o 
   8   8   5        7.55        6.05      0.97 o 
   9   8   5       14.29       12.32      0.93 o 
  10   8   5       10.90       13.04      1.05 o 
 -10   9   5        5.19        8.78      1.61 o 
  -9   9   5       30.95       26.04      4.30 o 
  -8   9   5       72.59       67.52      3.78 o 
  -7   9   5        0.77        0.79      0.89 o 
  -6   9   5        9.26        6.43      0.78 o 
  -5   9   5       15.81       16.34      0.84 o 
  -4   9   5       31.13       26.48      1.66 o 
  -3   9   5        1.95        4.01      0.64 o 
  -2   9   5       16.46       16.07      0.71 o 
  -1   9   5        1.88        2.93      0.57 o 
   0   9   5      191.43      187.56      1.63 o 
   1   9   5       59.11       51.18      0.90 o 
   2   9   5        5.67        6.13      0.53 o 
   3   9   5       31.63       27.34      0.83 o 
   4   9   5       19.66       17.31      0.96 o 
   5   9   5       31.12       37.69      0.97 o 
   6   9   5        0.54       -0.02      0.66 o 
   7   9   5      117.34      108.86      1.47 o 
   8   9   5       26.77       34.68      1.16 o 
   9   9   5        6.37        6.46      0.99 o 
  -9  10   5        2.36        1.73      1.55 o 
  -8  10   5        1.07       -2.03      2.03 o 
  -7  10   5        1.71        3.41      1.07 o 
  -6  10   5        7.20        7.54      0.79 o 
  -5  10   5        0.12        5.24      0.82 o 
  -4  10   5      140.25      134.52      2.94 o 
  -3  10   5        7.88       12.08      0.76 o 
  -2  10   5       69.77       66.57      1.19 o 
  -1  10   5        3.09        4.36      0.65 o 
   0  10   5        0.06       -0.58      0.58 o 
   1  10   5      115.05      113.35      1.30 o 
   2  10   5       41.42       41.14      0.94 o 
   3  10   5        2.13        1.06      0.64 o 
   4  10   5       28.25       25.23      0.89 o 
   5  10   5        1.56        1.58      0.65 o 
   6  10   5       15.55       18.15      0.85 o 
   7  10   5        0.31        0.46      0.74 o 
   8  10   5        0.01        0.57      0.77 o 
  -8  11   5        7.35        9.13      1.66 o 
  -7  11   5       35.31       29.19      1.89 o 
  -6  11   5        1.17        2.32      0.98 o 
  -5  11   5       25.33       23.50      1.13 o 
  -4  11   5       21.47       27.71      1.07 o 
  -3  11   5        7.55       11.34      1.19 o 
  -2  11   5        8.06        6.07      0.74 o 
  -1  11   5       80.80       83.94      1.46 o 
   0  11   5       64.73       62.49      1.17 o 
   1  11   5        0.19        1.13      0.66 o 
   2  11   5      140.50      143.51      1.96 o 
   3  11   5        1.14        3.64      0.65 o 
   4  11   5        8.13        8.22      0.76 o 
   5  11   5        0.70       -0.64      0.73 o 
   6  11   5       15.78       19.59      0.98 o 
   7  11   5        1.75        1.93      0.89 o 
  -6  12   5        1.92        1.30      1.49 o 
  -5  12   5        1.80        0.50      1.21 o 
  -4  12   5       14.73       14.54      1.18 o 
  -3  12   5        0.15       -0.69      0.93 o 
  -2  12   5        0.70       -0.94      0.99 o 
  -1  12   5        0.09       -0.45      0.72 o 
   0  12   5        0.63        1.59      0.71 o 
   1  12   5       19.07       20.80      0.85 o 
   2  12   5       73.18       76.72      1.30 o 
   3  12   5        0.01       -0.43      0.69 o 
   4  12   5        5.71        6.75      0.76 o 
   5  12   5        8.32       13.74      0.93 o 
  -2  13   5        0.12        1.39      1.55 o 
  -1  13   5        4.17        5.91      1.38 o 
   0  13   5        0.05       -0.92      1.07 o 
   1  13   5        7.40        9.37      1.31 o 
 -14   0   6        6.42        6.32      1.66 o 
 -13   0   6        1.21        0.31      1.43 o 
 -12   0   6       31.59       41.88      2.12 o 
 -11   0   6       52.49       47.91      3.49 o 
 -10   0   6        2.05       -0.43      1.09 o 
  -9   0   6      150.01      177.22      2.62 o 
  -8   0   6       33.03       49.54      1.36 o 
  -7   0   6      226.51      215.32      2.43 o 
  -6   0   6       81.81       92.66      1.31 o 
  -5   0   6       39.27       31.34      0.86 o 
  -4   0   6      322.36      354.79      3.28 o 
  -3   0   6      362.39      315.01      2.58 o 
  -2   0   6     2738.92     2838.02     18.62 o 
  -1   0   6     6445.49     6776.97     41.78 o 
   0   0   6      313.89      319.89      2.47 o 
   1   0   6     1652.38     1805.73     16.21 o 
   2   0   6      353.29      330.16      2.11 o 
   3   0   6     2513.12     2668.71     23.19 o 
   4   0   6     1195.51     1264.64     12.68 o 
   5   0   6       79.62       81.95      0.98 o 
   6   0   6      566.63      553.67      4.64 o 
   7   0   6      100.27       93.34      1.27 o 
   8   0   6        0.12        1.33      0.85 o 
   9   0   6      414.04      458.58      5.56 o 
  10   0   6      124.96      107.77      2.35 o 
  11   0   6       34.79       25.27      1.50 o 
  12   0   6        0.59       -1.09      1.24 o 
  13   0   6       33.87       43.21      3.09 o 
 -14   1   6        8.17        8.84      1.22 o 
 -13   1   6        7.92        6.11      1.15 o 
 -12   1   6        4.42        3.61      0.99 o 
 -11   1   6        4.75        4.49      0.93 o 
 -10   1   6        1.51        0.49      0.83 o 
  -9   1   6       46.45       43.12      1.80 o 
  -8   1   6      209.10      201.89      2.88 o 
  -7   1   6      242.48      242.26      3.44 o 
  -6   1   6      895.23      880.78      6.89 o 
  -5   1   6      252.75      225.43      1.54 o 
  -4   1   6      680.25      656.94      3.53 o 
  -3   1   6      487.73      445.10      2.75 o 
  -2   1   6      318.25      372.00      4.87 o 
  -1   1   6       80.57       88.26      0.82 o 
   0   1   6      193.52      187.55      2.92 o 
   1   1   6      102.92       75.09      0.56 o 
   2   1   6       50.22       52.24      0.64 o 
   3   1   6        6.31        3.12      0.38 o 
   4   1   6     1809.31     1881.04      9.41 o 
   5   1   6      192.63      208.35      1.39 o 
   6   1   6       12.62       13.84      0.55 o 
   7   1   6       42.99       44.07      0.83 o 
   8   1   6       72.07       76.04      1.04 o 
   9   1   6       69.41       78.57      1.24 o 
  10   1   6       21.16       21.71      0.89 o 
  11   1   6        0.15       -0.36      0.85 o 
  12   1   6        3.20        2.09      1.01 o 
  13   1   6        1.35        0.08      1.38 o 
 -14   2   6        0.70        0.82      1.09 o 
 -13   2   6       10.72       13.29      1.20 o 
 -12   2   6        4.96        7.19      1.03 o 
 -11   2   6       25.38       34.90      1.42 o 
 -10   2   6       19.57       16.78      1.01 o 
  -9   2   6       11.81       11.50      1.90 o 
  -8   2   6      100.44       99.83      3.07 o 
  -7   2   6      368.57      335.43      5.55 o 
  -6   2   6        0.05       -0.44      0.44 o 
  -5   2   6       13.55        4.85      0.41 o 
  -4   2   6       37.75       29.23      1.00 o 
  -3   2   6      675.34      708.76      4.86 o 
  -2   2   6       76.83      100.26      1.69 o 
  -1   2   6       50.38       51.59      1.54 o 
   0   2   6     1400.81     1434.19     12.08 o 
   1   2   6      335.14      334.66      6.32 o 
   2   2   6     1450.83     1499.37      7.07 o 
   3   2   6      131.97      126.78      1.89 o 
   4   2   6      171.48      167.91      2.84 o 
   5   2   6      323.11      317.63      1.85 o 
   6   2   6      110.24      115.90      0.94 o 
   7   2   6      159.40      162.05      2.94 o 
   8   2   6      103.39       86.05      1.55 o 
   9   2   6        0.10       -0.78      0.79 o 
  10   2   6        5.52        6.08      1.18 o 
  11   2   6        4.22        3.24      0.95 o 
  12   2   6       27.58       31.58      1.49 o 
 -14   3   6        0.32        0.36      1.16 o 
 -13   3   6        7.39        5.12      1.12 o 
 -12   3   6       51.31       60.31      1.71 o 
 -11   3   6        2.56        0.56      1.06 o 
 -10   3   6       21.63       21.17      1.03 o 
  -9   3   6       77.92       79.93      2.14 o 
  -8   3   6       32.96       37.94      1.06 o 
  -7   3   6        7.45        7.72      0.55 o 
  -6   3   6        0.08       -0.47      0.47 o 
  -5   3   6      161.74      155.63      1.37 o 
  -4   3   6      104.93      102.27      1.24 o 
  -3   3   6       10.12        2.74      0.27 o 
  -2   3   6       43.11       38.48      0.61 o 
  -1   3   6       24.09       17.61      0.39 o 
   0   3   6       15.92       15.99      0.75 o 
   1   3   6      256.67      254.30      1.79 o 
   2   3   6       53.50       34.59      1.34 o 
   3   3   6       59.45       63.43      2.00 o 
   4   3   6       51.54       49.14      0.63 o 
   5   3   6       45.35       48.95      0.62 o 
   6   3   6      167.42      180.01      1.51 o 
   7   3   6       99.13      100.16      1.01 o 
   8   3   6       32.38       27.88      0.71 o 
   9   3   6        3.20        2.40      0.60 o 
  10   3   6        3.74        3.15      0.78 o 
  11   3   6        8.40       11.68      1.35 o 
  12   3   6        5.81        3.62      1.07 o 
 -13   4   6        4.01        2.47      1.31 o 
 -12   4   6        0.53        1.03      0.99 o 
 -11   4   6        0.17        1.34      1.03 o 
 -10   4   6       19.95       16.03      1.01 o 
  -9   4   6        7.07        4.04      0.75 o 
  -8   4   6        3.26        3.58      0.69 o 
  -7   4   6        0.91       -0.46      0.46 o 
  -6   4   6       94.19       86.53      1.08 o 
  -5   4   6       78.53       84.69      3.49 o 
  -4   4   6       22.27       15.05      1.01 o 
  -3   4   6      319.36      324.38      5.69 o 
  -2   4   6      456.72      468.77      4.20 o 
  -1   4   6       15.18        8.91      0.36 o 
   0   4   6       66.99       60.49      0.61 o 
   1   4   6        0.57        1.17      0.34 o 
   2   4   6        0.39        4.18      0.47 o 
   3   4   6      203.75      194.89      3.08 o 
   4   4   6       91.31       95.78      0.94 o 
   5   4   6        1.08        0.23      0.31 o 
   6   4   6        1.01       -0.42      0.42 o 
   7   4   6       52.47       53.25      0.89 o 
   8   4   6       75.03       76.41      1.02 o 
   9   4   6       82.07       79.18      1.81 o 
  10   4   6        5.33        6.21      0.81 o 
  11   4   6       13.32        9.04      0.98 o 
  12   4   6        0.00       -0.99      0.99 o 
 -13   5   6        0.58        2.65      1.09 o 
 -12   5   6       54.58       61.12      1.81 o 
 -11   5   6        5.86        8.82      1.01 o 
 -10   5   6      103.34       96.34      1.79 o 
  -9   5   6        6.66        5.50      1.01 o 
  -8   5   6       26.23       27.41      1.20 o 
  -7   5   6      107.19       97.89      1.34 o 
  -6   5   6        0.33       -0.47      0.51 o 
  -5   5   6      449.85      421.13      2.89 o 
  -4   5   6        4.76        3.70      0.35 o 
  -3   5   6      131.59      133.77      1.30 o 
  -2   5   6       98.82       89.10      0.79 o 
  -1   5   6      234.96      247.54      2.48 o 
   0   5   6      162.37      151.68      1.29 o 
   1   5   6       33.32       32.09      0.80 o 
   2   5   6       61.53       68.31      1.20 o 
   3   5   6     1433.52     1423.98     13.44 o 
   4   5   6      207.09      208.23      3.73 o 
   5   5   6       68.68       68.20      0.76 o 
   6   5   6       19.92       16.73      0.95 o 
   7   5   6       28.78       33.18      0.80 o 
   8   5   6       13.22       13.16      0.66 o 
   9   5   6       19.50       13.39      0.78 o 
  10   5   6       29.26       41.75      1.61 o 
  11   5   6        4.84        1.20      0.94 o 
 -12   6   6        3.32        3.06      1.56 o 
 -11   6   6        0.37       -1.12      1.41 o 
 -10   6   6       15.35       20.03      1.12 o 
  -9   6   6       91.68       90.53      4.37 o 
  -8   6   6       15.80       13.30      0.89 o 
  -7   6   6       19.31       10.55      1.11 o 
  -6   6   6        8.90        6.72      0.54 o 
  -5   6   6       15.12       14.70      0.90 o 
  -4   6   6       44.07       45.59      1.81 o 
  -3   6   6       30.18       29.52      0.84 o 
  -2   6   6      176.97      160.26      2.44 o 
  -1   6   6      307.14      310.91      1.89 o 
   0   6   6     1681.41     1660.77     14.45 o 
   1   6   6      182.10      179.51      2.37 o 
   2   6   6      942.68      917.64      9.32 o 
   3   6   6      221.09      226.96      1.90 o 
   4   6   6      107.02      115.71      1.05 o 
   5   6   6       29.87       23.20      1.33 o 
   6   6   6        5.04        6.38      0.48 o 
   7   6   6      136.98      148.01      1.53 o 
   8   6   6       58.91       61.69      1.06 o 
   9   6   6       34.19       26.19      0.93 o 
  10   6   6       21.91       18.60      0.94 o 
  11   6   6        1.80        1.38      0.94 o 
 -12   7   6       15.64       14.86      1.78 o 
 -11   7   6       21.60       23.83      1.50 o 
 -10   7   6        1.47        0.60      1.20 o 
  -9   7   6       20.49       22.55      1.31 o 
  -8   7   6        0.98        0.88      0.87 o 
  -7   7   6       25.14       22.85      0.94 o 
  -6   7   6      541.39      543.96      5.69 o 
  -5   7   6      130.18      134.08      2.26 o 
  -4   7   6       26.27       21.66      0.85 o 
  -3   7   6      319.51      320.64      2.40 o 
  -2   7   6      106.47      102.27      1.04 o 
  -1   7   6       17.23       24.62      0.61 o 
   0   7   6     1022.44     1024.28      6.91 o 
   1   7   6      110.39      108.74      1.70 o 
   2   7   6        1.78        2.09      0.40 o 
   3   7   6        8.46        8.22      0.55 o 
   4   7   6      338.55      342.95      3.54 o 
   5   7   6       11.93       14.35      0.58 o 
   6   7   6       21.46       17.62      0.63 o 
   7   7   6        2.82        2.97      0.59 o 
   8   7   6       45.36       62.79      1.16 o 
   9   7   6       63.63       65.28      1.30 o 
  10   7   6        4.23        3.07      0.85 o 
 -11   8   6        7.62        6.92      2.36 o 
 -10   8   6        1.36        3.38      1.19 o 
  -9   8   6       35.99       38.25      1.78 o 
  -8   8   6       50.85       62.15      1.69 o 
  -7   8   6        4.56        0.92      0.89 o 
  -6   8   6       12.73        8.77      1.09 o 
  -5   8   6        7.05        2.57      0.71 o 
  -4   8   6       12.21       16.27      0.91 o 
  -3   8   6       40.06       37.78      1.01 o 
  -2   8   6       87.99       86.56      1.96 o 
  -1   8   6      155.22      146.86      1.82 o 
   0   8   6       26.19       22.24      0.70 o 
   1   8   6        2.68        3.02      0.46 o 
   2   8   6        0.02       -0.24      0.47 o 
   3   8   6       17.09       15.49      0.63 o 
   4   8   6       44.74       46.61      0.90 o 
   5   8   6        0.30       -0.12      0.51 o 
   6   8   6       82.90       79.52      1.12 o 
   7   8   6        0.60        0.80      0.62 o 
   8   8   6       11.58        8.78      0.82 o 
   9   8   6       29.41       29.22      1.21 o 
  10   8   6        1.46        1.18      1.10 o 
 -10   9   6        7.17        9.60      1.66 o 
  -9   9   6        0.03       -1.12      1.12 o 
  -8   9   6       39.15       35.05      1.44 o 
  -7   9   6        3.05        2.28      0.93 o 
  -6   9   6       28.00       37.29      2.09 o 
  -5   9   6      201.95      197.02      2.08 o 
  -4   9   6      268.02      280.88      2.38 o 
  -3   9   6      129.34      144.02      2.21 o 
  -2   9   6       15.13       10.97      0.64 o 
  -1   9   6        2.65        2.42      0.56 o 
   0   9   6       31.94       38.95      0.95 o 
   1   9   6       68.84       71.37      1.01 o 
   2   9   6        0.02       -0.49      0.49 o 
   3   9   6      120.38      119.35      1.36 o 
   4   9   6       22.64       22.08      0.77 o 
   5   9   6       35.89       41.42      1.01 o 
   6   9   6       13.98       10.99      0.77 o 
   7   9   6      138.34      155.84      1.72 o 
   8   9   6        0.84        1.03      0.82 o 
   9   9   6        6.44        5.98      0.89 o 
  -9  10   6        0.21        1.79      1.49 o 
  -8  10   6        0.75       -1.43      1.43 o 
  -7  10   6       76.52       86.51      2.93 o 
  -6  10   6      170.71      173.51      2.28 o 
  -5  10   6        6.39        8.97      0.87 o 
  -4  10   6      155.53      159.32      4.20 o 
  -3  10   6       13.74       14.51      0.79 o 
  -2  10   6        0.56        0.97      0.71 o 
  -1  10   6       37.09       32.19      0.97 o 
   0  10   6       33.70       32.49      0.95 o 
   1  10   6       13.13       12.19      0.66 o 
   2  10   6       69.40       70.99      1.05 o 
   3  10   6        0.01       -0.55      0.55 o 
   4  10   6       39.04       45.12      1.27 o 
   5  10   6        8.97        7.24      0.73 o 
   6  10   6        9.16       12.20      0.86 o 
   7  10   6        0.01        0.73      0.94 o 
  -7  11   6       10.83        7.70      2.60 o 
  -6  11   6        3.49        3.08      1.11 o 
  -5  11   6        7.47        4.44      0.90 o 
  -4  11   6      108.69      110.02      2.26 o 
  -3  11   6       13.24       15.76      0.85 o 
  -2  11   6       40.70       37.93      1.56 o 
  -1  11   6       16.64       20.26      0.79 o 
   0  11   6       64.81       68.67      1.18 o 
   1  11   6        1.81        0.46      0.64 o 
   2  11   6       13.09       15.19      0.74 o 
   3  11   6       25.31       24.82      0.87 o 
   4  11   6       14.06       15.98      0.84 o 
   5  11   6        1.09        1.49      0.93 o 
   6  11   6       89.95      109.52      1.95 o 
  -5  12   6        2.29        1.65      1.58 o 
  -4  12   6       51.63       69.65      3.07 o 
  -3  12   6       43.53       54.12      1.66 o 
  -2  12   6       65.93       78.49      1.39 o 
  -1  12   6        2.98        2.65      0.75 o 
   0  12   6        0.10       -0.71      0.71 o 
   1  12   6        1.48       -0.16      0.72 o 
   2  12   6        3.37        4.01      0.73 o 
   3  12   6       21.85       28.92      0.96 o 
   4  12   6        5.28        7.31      2.11 o 
 -14   1   7        2.22        0.11      1.13 o 
 -13   1   7       18.34       12.08      1.22 o 
 -12   1   7        1.68        4.14      1.03 o 
 -11   1   7        5.82        1.24      0.93 o 
 -10   1   7      169.57      164.23      2.44 o 
  -9   1   7       11.78        7.64      0.77 o 
  -8   1   7       59.72       64.13      1.90 o 
  -7   1   7      501.30      471.17      2.86 o 
  -6   1   7      739.17      758.45      3.95 o 
  -5   1   7       96.63       76.69      1.35 o 
  -4   1   7      706.74      673.13      4.72 o 
  -3   1   7      547.92      515.49      2.75 o 
  -2   1   7      134.87      124.70      1.71 o 
  -1   1   7      210.94      250.21      1.64 o 
   0   1   7     1079.11     1074.75      5.04 o 
   1   1   7      192.18      236.18      2.17 o 
   2   1   7      429.79      450.00      3.20 o 
   3   1   7      431.96      430.61      4.57 o 
   4   1   7      116.00      134.19      1.45 o 
   5   1   7      125.91      130.75      1.24 o 
   6   1   7        2.96        0.79      0.38 o 
   7   1   7      111.75      105.06      1.23 o 
   8   1   7      147.03      138.79      1.48 o 
   9   1   7      251.93      264.87      3.40 o 
  10   1   7       19.51       14.14      0.87 o 
  11   1   7       52.83       52.13      1.44 o 
  12   1   7        8.08        7.52      1.24 o 
 -14   2   7        9.87        7.00      1.22 o 
 -13   2   7       16.42       21.95      2.16 o 
 -12   2   7        9.36        9.54      1.09 o 
 -11   2   7        4.84        3.06      0.93 o 
 -10   2   7       39.42       46.24      1.42 o 
  -9   2   7        0.27       -0.71      0.71 o 
  -8   2   7       47.41       43.76      2.43 o 
  -7   2   7       10.77       11.25      0.55 o 
  -6   2   7      219.24      215.90      2.95 o 
  -5   2   7      143.40      131.37      1.82 o 
  -4   2   7        0.35        0.76      0.32 o 
  -3   2   7       45.47       39.35      1.53 o 
  -2   2   7      152.22      145.76      3.94 o 
  -1   2   7      133.15      153.52      3.82 o 
   0   2   7      667.58      645.65      6.92 o 
   1   2   7      340.39      373.52      1.96 o 
   2   2   7      227.08      224.47      1.27 o 
   3   2   7       26.75       22.78      0.60 o 
   4   2   7        9.19        9.44      0.37 o 
   5   2   7       48.14       44.31      0.79 o 
   6   2   7      158.77      159.18      3.68 o 
   7   2   7       32.45       41.69      0.86 o 
   8   2   7      121.34      126.54      1.99 o 
   9   2   7       49.25       54.22      1.20 o 
  10   2   7       82.15       88.06      1.49 o 
  11   2   7       26.63       22.95      1.29 o 
  12   2   7        8.67        8.91      1.76 o 
 -13   3   7       13.05       12.02      1.20 o 
 -12   3   7       20.66       25.76      1.26 o 
 -11   3   7       25.53       17.29      1.09 o 
 -10   3   7        0.79        4.18      0.87 o 
  -9   3   7      328.01      350.06      5.10 o 
  -8   3   7       10.99        6.46      0.66 o 
  -7   3   7       66.76       55.45      1.37 o 
  -6   3   7       85.81       92.79      1.11 o 
  -5   3   7       48.23       45.99      1.26 o 
  -4   3   7      561.28      569.16      5.95 o 
  -3   3   7       81.70       74.50      0.71 o 
  -2   3   7      351.64      352.48      5.52 o 
  -1   3   7     1037.13     1045.54     12.29 o 
   0   3   7       94.07       98.07      3.04 o 
   1   3   7        0.68        0.32      0.30 o 
   2   3   7      218.14      239.30      1.37 o 
   3   3   7      286.99      276.07      1.75 o 
   4   3   7       83.76       97.79      0.80 o 
   5   3   7      272.02      270.77      2.66 o 
   6   3   7      629.74      626.95      3.54 o 
   7   3   7      171.71      174.97      2.35 o 
   8   3   7        9.60        7.30      1.06 o 
   9   3   7       17.74       14.50      0.77 o 
  10   3   7        4.36        7.01      0.86 o 
  11   3   7       28.32       26.78      2.43 o 
  12   3   7        0.07       -0.25      1.14 o 
 -13   4   7        2.36        2.28      1.09 o 
 -12   4   7       27.39       24.63      1.66 o 
 -11   4   7        1.17        0.58      0.95 o 
 -10   4   7        0.05       -0.31      0.91 o 
  -9   4   7       25.96       22.30      0.95 o 
  -8   4   7        4.96        3.75      0.74 o 
  -7   4   7      146.45      177.61      1.78 o 
  -6   4   7      320.92      336.80      4.78 o 
  -5   4   7        5.81        4.09      0.48 o 
  -4   4   7      213.26      208.75      2.54 o 
  -3   4   7       62.72       69.21      1.55 o 
  -2   4   7       41.13       25.71      0.77 o 
  -1   4   7       27.07       25.47      0.56 o 
   0   4   7       39.10       38.15      0.82 o 
   1   4   7     1019.02      998.33     11.36 o 
   2   4   7       10.72       12.92      0.49 o 
   3   4   7      593.53      560.61      6.53 o 
   4   4   7       43.28       44.66      1.34 o 
   5   4   7      277.43      290.02      1.78 o 
   6   4   7       97.54       92.85      0.99 o 
   7   4   7        2.22        1.15      0.48 o 
   8   4   7       26.60       33.19      0.91 o 
   9   4   7        7.40        4.42      0.73 o 
  10   4   7        2.63        1.76      0.84 o 
  11   4   7       49.64       58.32      1.59 o 
 -13   5   7        1.92        1.20      1.34 o 
 -12   5   7        5.20        5.36      1.31 o 
 -11   5   7       57.07       68.13      2.03 o 
 -10   5   7      107.62      104.89      1.88 o 
  -9   5   7       52.27       47.01      1.52 o 
  -8   5   7        1.22       -0.04      0.70 o 
  -7   5   7       41.97       32.85      1.28 o 
  -6   5   7        0.35       -0.30      0.55 o 
  -5   5   7        2.23       -0.46      0.46 o 
  -4   5   7       59.42       60.98      1.96 o 
  -3   5   7      638.86      676.75      4.87 o 
  -2   5   7      303.76      317.14      1.92 o 
  -1   5   7       21.27       28.80      0.69 o 
   0   5   7      442.17      446.37      5.94 o 
   1   5   7      182.15      183.36      4.31 o 
   2   5   7       11.79       10.36      0.55 o 
   3   5   7     1105.05     1150.75      6.56 o 
   4   5   7       11.46        8.34      0.70 o 
   5   5   7      199.03      192.53      1.58 o 
   6   5   7       32.10       27.50      0.80 o 
   7   5   7       14.99       11.21      0.58 o 
   8   5   7       10.12        7.21      0.67 o 
   9   5   7        2.61        1.83      0.73 o 
  10   5   7       31.15       33.77      2.88 o 
  11   5   7        0.64        1.36      1.27 o 
 -12   6   7        3.57        1.73      1.28 o 
 -11   6   7        0.60       -0.08      1.19 o 
 -10   6   7       30.64       36.96      1.72 o 
  -9   6   7       10.86       12.37      1.05 o 
  -8   6   7        3.39        3.43      0.93 o 
  -7   6   7       21.22       18.27      0.90 o 
  -6   6   7        3.54        1.06      0.72 o 
  -5   6   7       79.51       81.92      1.36 o 
  -4   6   7        7.26        9.43      0.56 o 
  -3   6   7       41.82       46.82      1.28 o 
  -2   6   7        0.74       -0.39      0.39 o 
  -1   6   7      298.24      262.84      2.52 o 
   0   6   7      101.25       94.68      1.32 o 
   1   6   7        2.62        0.64      0.64 o 
   2   6   7      580.47      557.89      9.87 o 
   3   6   7      168.00      160.88      1.77 o 
   4   6   7       32.80       36.41      0.96 o 
   5   6   7        5.76        5.34      0.42 o 
   6   6   7        2.48        3.41      0.50 o 
   7   6   7       64.37       69.19      1.24 o 
   8   6   7       36.46       36.42      1.07 o 
   9   6   7        9.84        9.57      0.75 o 
  10   6   7        1.43        0.93      0.89 o 
 -11   7   7        0.20       -1.19      1.19 o 
 -10   7   7        0.53       -0.60      1.13 o 
  -9   7   7        0.01       -0.72      1.06 o 
  -8   7   7        8.10        6.07      0.95 o 
  -7   7   7        3.50        5.57      0.81 o 
  -6   7   7       45.66       37.89      1.23 o 
  -5   7   7        0.76        1.52      0.72 o 
  -4   7   7       36.47       32.98      1.19 o 
  -3   7   7       65.58       70.91      1.70 o 
  -2   7   7      279.19      299.24      3.80 o 
  -1   7   7      575.11      600.14      6.90 o 
   0   7   7       10.79       15.19      0.82 o 
   1   7   7       80.20       83.59      2.32 o 
   2   7   7       79.80       70.95      1.16 o 
   3   7   7        4.72        2.43      0.73 o 
   4   7   7       18.70       18.92      1.14 o 
   5   7   7      105.79       99.10      1.24 o 
   6   7   7        0.01       -0.50      0.51 o 
   7   7   7        5.18        3.70      0.64 o 
   8   7   7        0.08        0.64      0.67 o 
   9   7   7        8.49       12.57      0.85 o 
  10   7   7        1.49        1.81      0.89 o 
 -11   8   7        4.02       -0.16      2.27 o 
 -10   8   7        9.32        7.85      1.25 o 
  -9   8   7        2.52        2.20      1.19 o 
  -8   8   7        9.93        8.85      1.07 o 
  -7   8   7       12.00        9.74      1.01 o 
  -6   8   7        1.82       -0.65      0.79 o 
  -5   8   7       10.83        8.31      0.80 o 
  -4   8   7       15.19        8.97      0.70 o 
  -3   8   7      211.05      187.64      4.73 o 
  -2   8   7        0.24       -0.38      0.54 o 
  -1   8   7      104.28      100.47      1.15 o 
   0   8   7       64.90       68.38      1.30 o 
   1   8   7       22.20       23.43      0.65 o 
   2   8   7        7.18        7.11      0.53 o 
   3   8   7       19.75       21.93      0.92 o 
   4   8   7       58.32       51.24      1.15 o 
   5   8   7        3.10        4.20      0.58 o 
   6   8   7       20.12       19.00      0.93 o 
   7   8   7        1.53        1.69      1.00 o 
   8   8   7        7.22        5.03      0.98 o 
   9   8   7        0.38        1.15      1.15 o 
  -9   9   7        7.76        5.42      1.25 o 
  -8   9   7        1.89        2.31      1.05 o 
  -7   9   7        0.34        0.48      0.97 o 
  -6   9   7        2.01        3.13      1.01 o 
  -5   9   7      108.48      114.47      1.76 o 
  -4   9   7        0.33        1.71      0.67 o 
  -3   9   7       45.61       41.97      1.13 o 
  -2   9   7       22.36       21.71      0.73 o 
  -1   9   7        3.26        1.86      0.57 o 
   0   9   7      131.17      125.85      1.33 o 
   1   9   7        1.28        1.06      0.52 o 
   2   9   7        6.20        4.03      0.56 o 
   3   9   7       28.32       24.70      0.81 o 
   4   9   7        5.78        7.29      0.63 o 
   5   9   7        2.76        6.32      0.83 o 
   6   9   7        2.39        1.61      0.93 o 
   7   9   7       21.13       22.20      1.54 o 
   8   9   7        1.31       -0.04      0.99 o 
  -8  10   7       16.20       18.21      1.44 o 
  -7  10   7        0.73        0.39      1.03 o 
  -6  10   7        2.77        7.22      1.07 o 
  -5  10   7       14.90       13.62      0.94 o 
  -4  10   7       75.32       74.77      2.12 o 
  -3  10   7       58.39       65.53      1.20 o 
  -2  10   7        6.87        7.64      0.70 o 
  -1  10   7       13.09        8.98      0.69 o 
   0  10   7        8.66        7.28      0.64 o 
   1  10   7       56.02       64.21      1.05 o 
   2  10   7        3.82        5.54      0.68 o 
   3  10   7        0.40       -0.32      0.62 o 
   4  10   7        7.99        5.88      0.90 o 
   5  10   7        2.50        1.35      0.88 o 
   6  10   7        0.03        0.51      0.90 o 
  -6  11   7        7.94       10.43      1.38 o 
  -5  11   7       10.86        8.17      1.01 o 
  -4  11   7        8.37        7.23      0.86 o 
  -3  11   7        6.54        8.49      0.80 o 
  -2  11   7        0.78        1.11      0.70 o 
  -1  11   7       47.05       50.93      1.13 o 
   0  11   7       11.87       12.91      0.74 o 
   1  11   7        3.42        2.43      0.74 o 
   2  11   7       80.94       86.36      1.80 o 
   3  11   7        2.47        3.06      0.73 o 
   4  11   7        1.14       -0.41      0.73 o 
   5  11   7        5.82        4.43      1.10 o 
  -3  12   7       11.37       14.56      1.09 o 
  -2  12   7        2.91        3.70      0.82 o 
  -1  12   7        5.04        6.79      0.80 o 
   0  12   7       22.19       25.51      0.93 o 
   1  12   7       29.94       30.09      1.17 o 
   2  12   7       11.93        7.67      1.09 o 
 -13   0   8        3.94        8.36      1.66 o 
 -12   0   8       93.34      123.46      3.10 o 
 -11   0   8       43.99       35.99      2.07 o 
 -10   0   8       50.37       60.40      2.24 o 
  -9   0   8       14.16       15.06      1.32 o 
  -8   0   8       99.45      105.79      3.55 o 
  -7   0   8      405.12      429.15      4.47 o 
  -6   0   8      158.29      163.32      2.96 o 
  -5   0   8      462.62      419.08      3.95 o 
  -4   0   8      871.70      846.74      7.24 o 
  -3   0   8      614.78      590.22      5.19 o 
  -2   0   8      230.25      239.96      2.11 o 
  -1   0   8      127.15      134.05      1.90 o 
   0   0   8      334.95      326.19      2.35 o 
   1   0   8      542.59      525.68      3.58 o 
   2   0   8      122.66      143.06      1.31 o 
   3   0   8      629.52      615.37      5.28 o 
   4   0   8       77.31       79.09      1.26 o 
   5   0   8        3.10        1.57      0.71 o 
   6   0   8      176.57      181.28      2.28 o 
   7   0   8        6.93        6.96      0.95 o 
   8   0   8      123.41      128.19      2.61 o 
   9   0   8        5.29        8.35      1.02 o 
  10   0   8       31.15       17.06      2.03 o 
  11   0   8       11.19       11.43      1.60 o 
 -13   1   8        0.17        0.95      1.12 o 
 -12   1   8        7.59       11.28      1.18 o 
 -11   1   8       29.37       37.67      1.48 o 
 -10   1   8        3.18        0.87      0.87 o 
  -9   1   8      159.06      160.63      2.58 o 
  -8   1   8       34.11       32.97      1.79 o 
  -7   1   8      908.15      947.93      7.66 o 
  -6   1   8      399.11      394.79      7.29 o 
  -5   1   8       22.79       23.91      0.84 o 
  -4   1   8       43.69       40.81      0.78 o 
  -3   1   8        1.26        3.14      0.57 o 
  -2   1   8      728.29      772.33      4.02 o 
  -1   1   8      217.86      224.58      3.11 o 
   0   1   8      143.81      128.92      2.08 o 
   1   1   8      912.74      896.78      9.72 o 
   2   1   8       12.98        8.24      0.29 o 
   3   1   8      108.83      103.20      1.02 o 
   4   1   8       45.23       47.35      0.70 o 
   5   1   8      117.46      124.03      1.49 o 
   6   1   8        3.80        3.37      0.55 o 
   7   1   8       47.58       47.72      1.02 o 
   8   1   8       11.35       11.41      0.69 o 
   9   1   8       97.72      105.19      1.53 o 
  10   1   8        0.02        1.22      0.85 o 
  11   1   8        2.69        3.77      1.08 o 
 -13   2   8        0.17        0.30      1.05 o 
 -12   2   8        9.96        7.77      1.09 o 
 -11   2   8        6.90        8.07      1.03 o 
 -10   2   8       40.63       40.75      1.42 o 
  -9   2   8       20.24       15.54      0.87 o 
  -8   2   8        0.13       -0.56      0.59 o 
  -7   2   8       39.14       27.72      0.99 o 
  -6   2   8        0.21       -0.11      0.87 o 
  -5   2   8       54.46       62.55      1.03 o 
  -4   2   8       99.03      104.53      2.93 o 
  -3   2   8      248.48      247.61      1.71 o 
  -2   2   8      232.17      218.55      3.49 o 
  -1   2   8        0.12       -0.33      0.33 o 
   0   2   8      112.21      122.94      1.05 o 
   1   2   8       19.82       13.89      0.68 o 
   2   2   8        9.78        9.57      0.35 o 
   3   2   8       68.94       75.35      0.76 o 
   4   2   8      374.09      377.50      2.23 o 
   5   2   8      196.34      202.19      1.55 o 
   6   2   8      212.99      203.39      2.15 o 
   7   2   8        0.94        0.31      0.57 o 
   8   2   8        1.86        0.80      0.80 o 
   9   2   8        2.89        2.31      0.72 o 
  10   2   8       38.69       44.95      1.31 o 
  11   2   8        7.62        6.94      1.21 o 
 -13   3   8        2.54        3.29      1.34 o 
 -12   3   8        6.15        2.39      1.02 o 
 -11   3   8       41.12       44.40      1.56 o 
 -10   3   8       71.82       80.99      1.73 o 
  -9   3   8       29.16       29.66      1.95 o 
  -8   3   8      118.49      115.34      2.23 o 
  -7   3   8        0.32       -0.27      0.52 o 
  -6   3   8       11.88        8.44      0.54 o 
  -5   3   8       60.08       62.62      2.34 o 
  -4   3   8       95.39       83.54      1.64 o 
  -3   3   8       97.23      103.78      1.37 o 
  -2   3   8      118.86      113.70      1.07 o 
  -1   3   8      419.46      409.62      5.66 o 
   0   3   8       47.26       43.07      0.65 o 
   1   3   8        0.01       -0.27      0.27 o 
   2   3   8      191.94      174.43      1.41 o 
   3   3   8       60.87       58.07      0.82 o 
   4   3   8      527.68      536.69      3.01 o 
   5   3   8       47.24       44.98      0.84 o 
   6   3   8       16.16       18.49      0.90 o 
   7   3   8       55.91       56.06      1.14 o 
   8   3   8       22.87       24.88      1.44 o 
   9   3   8       29.67       29.27      1.96 o 
  10   3   8       12.75       12.97      0.96 o 
  11   3   8        0.29       -1.11      1.12 o 
 -13   4   8       15.89       10.38      1.47 o 
 -12   4   8       15.01       13.22      1.44 o 
 -11   4   8        0.18       -0.43      1.15 o 
 -10   4   8        3.44        0.71      0.91 o 
  -9   4   8       16.57       15.54      0.99 o 
  -8   4   8       50.56       50.96      2.18 o 
  -7   4   8        2.77        2.54      0.56 o 
  -6   4   8      136.93      123.82      1.34 o 
  -5   4   8        2.72        1.27      0.45 o 
  -4   4   8        0.47       -0.43      0.43 o 
  -3   4   8      117.46      124.85      2.59 o 
  -2   4   8       47.80       54.05      0.82 o 
  -1   4   8       76.34       76.43      1.61 o 
   0   4   8      290.05      298.45      1.92 o 
   1   4   8      597.90      582.27      3.63 o 
   2   4   8        6.64        3.68      0.49 o 
   3   4   8      184.83      176.14      2.20 o 
   4   4   8       26.90       27.22      0.86 o 
   5   4   8       13.18       11.52      0.46 o 
   6   4   8      130.24      125.64      1.32 o 
   7   4   8       32.94       37.26      0.94 o 
   8   4   8       14.07       17.06      0.91 o 
   9   4   8        1.04       -0.73      0.73 o 
  10   4   8        1.04        0.55      0.89 o 
  11   4   8        4.05        4.71      1.15 o 
 -12   5   8       37.47       29.55      1.59 o 
 -11   5   8        1.22       -1.19      1.19 o 
 -10   5   8        0.00       -0.16      1.13 o 
  -9   5   8        9.74        9.69      1.01 o 
  -8   5   8      116.50      116.77      1.94 o 
  -7   5   8       17.70       16.80      0.84 o 
  -6   5   8       64.27       61.88      1.23 o 
  -5   5   8      395.53      360.74      4.07 o 
  -4   5   8        6.25        5.21      0.52 o 
  -3   5   8        0.35        1.10      0.43 o 
  -2   5   8      192.75      189.90      3.51 o 
  -1   5   8      215.99      207.04      2.06 o 
   0   5   8        1.42        3.40      0.41 o 
   1   5   8      935.02      945.21     10.84 o 
   2   5   8      345.11      346.71      2.54 o 
   3   5   8       77.20       85.52      1.42 o 
   4   5   8        8.21        9.30      0.60 o 
   5   5   8      243.15      257.19      2.51 o 
   6   5   8       59.89       59.55      0.95 o 
   7   5   8       91.05       95.35      1.95 o 
   8   5   8       60.54       60.03      1.39 o 
   9   5   8        0.06       -0.42      0.81 o 
  10   5   8       33.26       36.38      1.40 o 
 -11   6   8        0.52       -1.15      1.15 o 
 -10   6   8        3.12        5.09      1.22 o 
  -9   6   8       46.81       42.85      2.34 o 
  -8   6   8        9.72       10.61      1.03 o 
  -7   6   8       13.59       15.93      1.33 o 
  -6   6   8       22.63       22.70      0.88 o 
  -5   6   8        1.44        2.22      0.66 o 
  -4   6   8        0.69        1.32      0.55 o 
  -3   6   8       39.02       40.70      1.75 o 
  -2   6   8       60.31       58.87      1.90 o 
  -1   6   8      325.85      357.47      2.31 o 
   0   6   8       16.32       12.46      0.63 o 
   1   6   8      152.16      148.76      1.76 o 
   2   6   8       14.30       12.94      0.71 o 
   3   6   8       18.03       24.61      1.19 o 
   4   6   8        3.99        2.23      0.65 o 
   5   6   8        6.94        3.68      0.55 o 
   6   6   8       14.82       13.23      0.55 o 
   7   6   8       42.40       41.60      1.34 o 
   8   6   8        9.61        6.32      0.75 o 
   9   6   8       27.27       23.90      1.07 o 
  10   6   8        0.07        0.70      1.04 o 
 -11   7   8       16.41       20.50      2.65 o 
 -10   7   8       21.63       27.82      1.53 o 
  -9   7   8       17.17       13.55      1.31 o 
  -8   7   8        9.29       10.72      1.15 o 
  -7   7   8      149.61      149.72      2.70 o 
  -6   7   8       17.51       17.15      0.87 o 
  -5   7   8      104.12      105.22      1.50 o 
  -4   7   8      321.79      317.10      4.64 o 
  -3   7   8      104.22      110.46      1.31 o 
  -2   7   8      312.04      328.85      4.47 o 
  -1   7   8       20.52       17.50      0.77 o 
   0   7   8       43.04       45.52      0.75 o 
   1   7   8      204.77      218.87      2.58 o 
   2   7   8       26.89       24.77      0.96 o 
   3   7   8      147.68      137.17      3.50 o 
   4   7   8      384.97      380.85      4.78 o 
   5   7   8        0.35        0.29      0.77 o 
   6   7   8       17.30       16.11      0.85 o 
   7   7   8        2.45        1.75      0.68 o 
   8   7   8      104.01      124.77      2.13 o 
   9   7   8        0.10        1.32      1.04 o 
 -10   8   8        1.43        2.04      1.28 o 
  -9   8   8        0.94        2.76      1.22 o 
  -8   8   8       18.19       17.58      1.13 o 
  -7   8   8       59.63       49.53      1.56 o 
  -6   8   8        3.40        3.86      0.99 o 
  -5   8   8       32.54       35.84      1.21 o 
  -4   8   8       16.03       15.93      0.86 o 
  -3   8   8        1.00       -0.53      0.58 o 
  -2   8   8        1.53        1.74      0.52 o 
  -1   8   8        3.71        2.97      0.58 o 
   0   8   8       37.60       41.34      0.81 o 
   1   8   8       17.56       16.55      0.64 o 
   2   8   8       21.06       23.03      0.90 o 
   3   8   8      125.03      124.85      4.54 o 
   4   8   8       77.20       72.85      2.04 o 
   5   8   8      102.94      107.27      2.06 o 
   6   8   8        4.29        3.30      0.83 o 
   7   8   8        9.92       12.02      0.99 o 
   8   8   8       29.62       31.18      1.53 o 
  -9   9   8       12.83       15.04      1.41 o 
  -8   9   8       46.86       57.36      1.79 o 
  -7   9   8       13.43       13.41      1.71 o 
  -6   9   8        2.80        1.44      0.91 o 
  -5   9   8       58.27       60.39      1.37 o 
  -4   9   8        1.41       -0.12      0.73 o 
  -3   9   8        0.13        0.47      0.63 o 
  -2   9   8       76.75       84.62      1.19 o 
  -1   9   8       53.70       53.61      1.01 o 
   0   9   8       19.87       22.83      0.78 o 
   1   9   8       14.27       16.67      0.69 o 
   2   9   8       46.58       49.16      0.93 o 
   3   9   8        6.82        5.53      0.71 o 
   4   9   8       56.84       56.81      2.15 o 
   5   9   8       68.34       73.01      1.52 o 
   6   9   8        0.20       -0.88      0.92 o 
   7   9   8       42.13       50.21      2.64 o 
  -7  10   8       32.54       41.37      1.86 o 
  -6  10   8        6.50        6.69      1.03 o 
  -5  10   8        1.50        2.98      0.90 o 
  -4  10   8        7.76        8.22      0.77 o 
  -3  10   8        0.03        1.26      0.69 o 
  -2  10   8        9.08        8.76      0.70 o 
  -1  10   8        9.04       10.36      0.68 o 
   0  10   8        0.92        0.76      0.58 o 
   1  10   8        1.89        1.50      0.66 o 
   2  10   8        0.62        0.83      0.66 o 
   3  10   8        7.78        9.04      0.74 o 
   4  10   8       27.42       27.80      1.51 o 
   5  10   8        0.15       -0.39      0.84 o 
  -5  11   8        0.83       -0.55      1.00 o 
  -4  11   8       49.67       45.06      1.42 o 
  -3  11   8       10.55       10.71      0.81 o 
  -2  11   8        7.36        9.82      0.76 o 
  -1  11   8        0.33        1.03      0.72 o 
   0  11   8        1.36       -0.33      0.72 o 
   1  11   8       15.22       17.86      0.85 o 
   2  11   8       15.17       18.54      0.91 o 
   3  11   8        1.34        0.86      1.07 o 
 -13   1   9        0.24       -0.77      1.09 o 
 -12   1   9        2.68        1.59      1.43 o 
 -11   1   9       10.72       17.41      1.18 o 
 -10   1   9        2.06        0.86      0.93 o 
  -9   1   9       17.62       15.06      1.03 o 
  -8   1   9      101.82      116.14      2.79 o 
  -7   1   9      196.18      226.14      2.59 o 
  -6   1   9      604.40      559.78      4.08 o 
  -5   1   9      389.90      412.87      7.27 o 
  -4   1   9       35.37       37.07      1.00 o 
  -3   1   9      630.93      611.99      3.82 o 
  -2   1   9       10.82        8.98      0.52 o 
  -1   1   9       63.41       60.71      0.90 o 
   0   1   9      419.48      442.65      2.80 o 
   1   1   9       22.42       14.91      0.49 o 
   2   1   9        0.01        0.45      0.27 o 
   3   1   9        9.55       11.49      0.50 o 
   4   1   9      437.31      418.92      3.33 o 
   5   1   9       19.93       22.98      1.13 o 
   6   1   9       38.01       41.34      0.99 o 
   7   1   9      292.59      295.77      2.33 o 
   8   1   9        0.38        0.96      0.64 o 
   9   1   9       69.60       70.70      1.39 o 
  10   1   9      109.52      112.63      2.02 o 
 -13   2   9        2.04        1.84      1.28 o 
 -12   2   9        8.02        5.69      1.31 o 
 -11   2   9        0.30       -0.74      1.01 o 
 -10   2   9       57.57       52.82      1.51 o 
  -9   2   9       25.26       23.78      0.97 o 
  -8   2   9       30.81       26.50      1.01 o 
  -7   2   9        0.01        0.48      0.53 o 
  -6   2   9       24.34       35.32      1.79 o 
  -5   2   9      648.95      680.71     15.69 o 
  -4   2   9       28.13       28.90      0.95 o 
  -3   2   9       33.77       29.74      0.87 o 
  -2   2   9       54.96       57.28      2.17 o 
  -1   2   9      388.56      373.01      5.53 o 
   0   2   9      140.01      136.29      1.17 o 
   1   2   9       10.17        7.98      0.39 o 
   2   2   9       76.09       79.97      0.79 o 
   3   2   9       53.28       57.80      0.79 o 
   4   2   9      144.08      140.37      1.22 o 
   5   2   9        0.06        0.26      0.52 o 
   6   2   9      103.68      103.11      1.29 o 
   7   2   9       26.29       23.35      0.87 o 
   8   2   9        0.28        0.49      0.69 o 
   9   2   9        5.97        8.46      0.81 o 
  10   2   9       45.97       48.79      1.63 o 
 -12   3   9       24.43       18.29      2.39 o 
 -11   3   9        5.67        5.11      1.29 o 
 -10   3   9       46.61       59.06      1.94 o 
  -9   3   9      174.31      182.79      2.47 o 
  -8   3   9        7.41        5.53      0.68 o 
  -7   3   9       14.79       11.79      0.65 o 
  -6   3   9        5.86        5.29      0.54 o 
  -5   3   9      267.22      270.36      5.98 o 
  -4   3   9      261.35      235.32      2.57 o 
  -3   3   9       23.84       25.68      0.72 o 
  -2   3   9      686.64      693.87     10.45 o 
  -1   3   9       31.37       44.39      1.06 o 
   0   3   9        0.15        0.18      0.40 o 
   1   3   9     1176.83     1206.04     12.51 o 
   2   3   9       53.37       64.94      1.42 o 
   3   3   9      209.68      202.88      3.45 o 
   4   3   9       74.09       66.98      0.88 o 
   5   3   9       41.59       37.15      0.87 o 
   6   3   9      149.06      153.39      1.57 o 
   7   3   9        0.39       -0.61      0.61 o 
   8   3   9       23.16       20.78      1.22 o 
   9   3   9        0.55       -0.61      0.80 o 
  10   3   9       15.97       17.75      1.09 o 
 -12   4   9        3.58        6.25      1.31 o 
 -11   4   9        0.89       -0.81      1.15 o 
 -10   4   9        0.00        0.11      1.13 o 
  -9   4   9        4.78        1.92      0.99 o 
  -8   4   9        7.52        5.19      0.83 o 
  -7   4   9       16.68       18.78      0.83 o 
  -6   4   9        4.31        3.32      0.69 o 
  -5   4   9       19.83       17.35      1.22 o 
  -4   4   9      157.82      146.41      1.38 o 
  -3   4   9      189.89      187.74      2.92 o 
  -2   4   9      114.05      109.54      4.98 o 
  -1   4   9      223.61      206.41      1.59 o 
   0   4   9      214.75      205.29      2.21 o 
   1   4   9      328.25      337.10      5.32 o 
   2   4   9       23.92       19.30      0.82 o 
   3   4   9        1.58       -0.83      0.83 o 
   4   4   9       33.36       37.23      0.81 o 
   5   4   9       34.77       31.68      0.73 o 
   6   4   9        2.56        2.72      0.58 o 
   7   4   9       23.48       28.10      1.43 o 
   8   4   9       81.24       92.02      1.52 o 
   9   4   9        0.09       -0.78      0.84 o 
  10   4   9        2.44        3.05      0.93 o 
 -11   5   9       23.66       26.64      1.59 o 
 -10   5   9       20.58       15.63      1.37 o 
  -9   5   9        3.20        3.29      0.99 o 
  -8   5   9       33.06       35.01      1.24 o 
  -7   5   9        2.45        1.42      0.73 o 
  -6   5   9       98.76       80.78      1.47 o 
  -5   5   9      142.46      125.90      1.53 o 
  -4   5   9       38.56       33.29      0.91 o 
  -3   5   9       10.23        4.00      0.64 o 
  -2   5   9        0.02       -0.47      0.47 o 
  -1   5   9      173.28      164.56      3.21 o 
   0   5   9     1016.29     1039.81      9.46 o 
   1   5   9       16.73       18.40      1.32 o 
   2   5   9       14.49       16.08      0.70 o 
   3   5   9        0.14        0.17      0.58 o 
   4   5   9      126.68      127.47      1.59 o 
   5   5   9       18.86       18.83      0.62 o 
   6   5   9       35.07       32.69      1.70 o 
   7   5   9        0.38        0.99      0.66 o 
   8   5   9       31.07       27.44      1.61 o 
   9   5   9        1.93        1.89      0.84 o 
 -11   6   9        2.75        0.24      1.25 o 
 -10   6   9        9.72       14.96      1.37 o 
  -9   6   9        6.45        4.87      0.94 o 
  -8   6   9        8.31       10.90      0.97 o 
  -7   6   9        0.01       -0.80      0.80 o 
  -6   6   9        4.30        2.35      0.72 o 
  -5   6   9      161.20      163.64      1.80 o 
  -4   6   9       42.27       33.17      1.02 o 
  -3   6   9       20.21       15.86      0.66 o 
  -2   6   9        8.24        6.14      0.54 o 
  -1   6   9       12.55        9.84      0.54 o 
   0   6   9       33.42       28.05      0.74 o 
   1   6   9       56.39       63.04      1.95 o 
   2   6   9        3.04        2.42      0.69 o 
   3   6   9        5.71        7.96      0.87 o 
   4   6   9      154.43      158.95      2.27 o 
   5   6   9       13.07       11.14      1.27 o 
   6   6   9        8.61        8.17      0.75 o 
   7   6   9       23.01       21.55      1.29 o 
   8   6   9       16.87       12.46      1.03 o 
   9   6   9        3.89        4.97      1.08 o 
 -10   7   9        1.18        1.01      1.46 o 
  -9   7   9        3.20        1.95      1.08 o 
  -8   7   9       12.89       10.24      1.02 o 
  -7   7   9        9.18        8.93      0.94 o 
  -6   7   9        1.58        1.18      0.75 o 
  -5   7   9        0.22       -0.66      0.71 o 
  -4   7   9        2.01        0.98      0.68 o 
  -3   7   9       10.50        9.69      0.64 o 
  -2   7   9        0.28        0.26      0.54 o 
  -1   7   9        5.25        3.98      0.50 o 
   0   7   9        4.51        3.02      0.45 o 
   1   7   9       36.95       34.13      1.86 o 
   2   7   9       47.08       46.23      2.06 o 
   3   7   9        0.47        1.55      0.86 o 
   4   7   9       19.00       15.27      1.00 o 
   5   7   9       34.25       31.53      1.60 o 
   6   7   9        4.15        2.57      0.63 o 
   7   7   9        5.59        6.59      0.89 o 
   8   7   9        8.97       10.66      0.93 o 
  -9   8   9       10.30       13.05      1.38 o 
  -8   8   9       53.02       69.11      1.70 o 
  -7   8   9       11.82       12.15      1.01 o 
  -6   8   9       18.94       17.31      0.91 o 
  -5   8   9        3.61        6.20      0.81 o 
  -4   8   9        0.38        0.47      0.70 o 
  -3   8   9       12.87       14.42      0.76 o 
  -2   8   9       90.97      100.99      1.31 o 
  -1   8   9        0.46        0.95      0.50 o 
   0   8   9        2.77        3.42      0.48 o 
   1   8   9        8.91        7.90      0.64 o 
   2   8   9       36.28       48.49      1.39 o 
   3   8   9       29.47       21.22      1.11 o 
   4   8   9       18.21       15.90      1.09 o 
   5   8   9        4.16        5.41      1.19 o 
   6   8   9       44.11       40.18      1.13 o 
   7   8   9        3.97        3.85      0.84 o 
  -8   9   9        1.17        3.04      1.04 o 
  -7   9   9        1.44        1.48      0.99 o 
  -6   9   9        0.01        0.15      0.91 o 
  -5   9   9        0.95        1.39      0.81 o 
  -4   9   9        4.21        3.69      0.77 o 
  -3   9   9        5.19        3.99      0.69 o 
  -2   9   9       11.63       10.28      0.67 o 
  -1   9   9       15.11       13.23      0.63 o 
   0   9   9        2.36        2.19      0.92 o 
   1   9   9       12.36       10.80      0.61 o 
   2   9   9       16.80       16.78      1.14 o 
   3   9   9       69.98       72.89      1.92 o 
   4   9   9       17.18       15.30      1.14 o 
   5   9   9        5.08        6.16      1.88 o 
   6   9   9       29.87       25.44      1.36 o 
  -6  10   9       11.66       14.21      1.12 o 
  -5  10   9        7.38        4.18      0.90 o 
  -4  10   9       26.71       24.78      0.95 o 
  -3  10   9        4.80        2.38      0.71 o 
  -2  10   9        4.93        9.18      0.73 o 
  -1  10   9        0.03       -0.10      0.62 o 
   0  10   9        0.98        1.68      0.69 o 
   1  10   9       26.12       31.28      1.12 o 
   2  10   9       29.15       28.28      1.23 o 
   3  10   9        0.00       -0.42      0.63 o 
   4  10   9        0.09        0.53      0.79 o 
  -3  11   9        0.06       -0.37      0.90 o 
  -2  11   9       23.03       21.89      0.91 o 
  -1  11   9        6.68        7.53      0.82 o 
   0  11   9        8.07       10.08      0.81 o 
   1  11   9       59.92       61.89      2.70 o 
 -12   0  10       50.00       47.55      2.35 o 
 -11   0  10        0.44       -1.36      1.36 o 
 -10   0  10       17.58       24.93      1.60 o 
  -9   0  10      209.14      211.44      3.73 o 
  -8   0  10       71.46       55.02      2.42 o 
  -7   0  10       91.31       77.16      1.83 o 
  -6   0  10      188.35      176.04      4.01 o 
  -5   0  10       60.03       56.13      1.36 o 
  -4   0  10        4.41       -0.11      0.67 o 
  -3   0  10       51.48       56.14      1.28 o 
  -2   0  10      957.63      995.98      9.24 o 
  -1   0  10       23.07       20.82      1.19 o 
   0   0  10      193.07      190.35      2.24 o 
   1   0  10        3.74        6.02      0.61 o 
   2   0  10       22.97       16.16      0.89 o 
   3   0  10      225.44      226.79      2.25 o 
   4   0  10      103.70      103.13      2.12 o 
   5   0  10        4.31        3.70      0.87 o 
   6   0  10      149.05      166.00      2.32 o 
   7   0  10       95.11       85.50      1.90 o 
   8   0  10        5.43        3.15      0.99 o 
   9   0  10        0.47       -0.95      1.29 o 
  10   0  10        0.43       -0.72      1.36 o 
 -12   1  10        2.62        3.70      1.41 o 
 -11   1  10        6.03        2.76      1.76 o 
 -10   1  10        4.63        3.37      0.94 o 
  -9   1  10        0.51        0.00      0.89 o 
  -8   1  10        1.72        0.94      0.76 o 
  -7   1  10      133.92      124.57      1.99 o 
  -6   1  10      196.17      209.05      1.88 o 
  -5   1  10      139.56      144.01      4.83 o 
  -4   1  10      131.68      113.76      1.65 o 
  -3   1  10       39.27       28.31      1.48 o 
  -2   1  10        1.70        4.41      0.62 o 
  -1   1  10       53.47       50.27      1.00 o 
   0   1  10       53.07       41.01      1.50 o 
   1   1  10       47.55       51.28      1.31 o 
   2   1  10       94.32       95.72      1.13 o 
   3   1  10      288.13      289.11      2.19 o 
   4   1  10       85.58       85.51      1.08 o 
   5   1  10       14.97       13.17      0.64 o 
   6   1  10       25.13       26.36      1.09 o 
   7   1  10        0.44        1.33      0.64 o 
   8   1  10        3.60        2.50      0.74 o 
   9   1  10       11.13       10.50      1.00 o 
  10   1  10       33.75       32.07      1.36 o 
 -12   2  10        2.29       -1.00      1.28 o 
 -11   2  10       18.22       26.21      1.47 o 
 -10   2  10       79.09       67.15      1.99 o 
  -9   2  10        2.41       -0.28      1.02 o 
  -8   2  10        1.81        4.86      1.01 o 
  -7   2  10        0.96        1.37      0.82 o 
  -6   2  10        6.28       10.47      1.02 o 
  -5   2  10      137.21      143.24      3.21 o 
  -4   2  10      187.37      170.92      5.70 o 
  -3   2  10      306.72      294.32      6.38 o 
  -2   2  10      163.49      155.40      2.08 o 
  -1   2  10        9.87        9.91      0.59 o 
   0   2  10        9.34       11.25      0.61 o 
   1   2  10      878.16      857.24      5.34 o 
   2   2  10      139.04      133.21      1.37 o 
   3   2  10       23.38       28.15      1.06 o 
   4   2  10        5.40        5.17      0.53 o 
   5   2  10       33.37       32.57      0.90 o 
   6   2  10        3.33        2.99      0.61 o 
   7   2  10       89.95       99.23      1.53 o 
   8   2  10        3.55        2.11      0.98 o 
   9   2  10       11.66       12.14      1.12 o 
 -12   3  10       16.84       19.28      1.53 o 
 -11   3  10       31.24       27.94      1.59 o 
 -10   3  10        3.99        3.45      1.19 o 
  -9   3  10        5.13        2.07      1.09 o 
  -8   3  10        6.44        6.33      0.98 o 
  -7   3  10       12.99       14.56      0.90 o 
  -6   3  10      173.29      185.44      2.75 o 
  -5   3  10       26.12       27.66      1.98 o 
  -4   3  10       44.71       31.62      1.46 o 
  -3   3  10        4.15        5.50      0.97 o 
  -2   3  10      239.08      224.56      2.03 o 
  -1   3  10      172.89      192.44      2.87 o 
   0   3  10      304.80      287.45      2.29 o 
   1   3  10      135.14      133.55      1.36 o 
   2   3  10      682.48      685.64      6.08 o 
   3   3  10        2.88        1.16      0.45 o 
   4   3  10       28.77       32.08      0.84 o 
   5   3  10        0.47        0.04      0.51 o 
   6   3  10        5.78        4.58      0.64 o 
   7   3  10       74.27       67.69      1.22 o 
   8   3  10        8.26        8.33      0.85 o 
   9   3  10        3.77        5.06      0.91 o 
 -11   4  10       11.14       11.83      1.37 o 
 -10   4  10       14.70       15.51      1.34 o 
  -9   4  10        0.32        0.63      0.97 o 
  -8   4  10       27.06       26.37      1.18 o 
  -7   4  10        9.23        6.58      0.84 o 
  -6   4  10       16.46       13.04      1.16 o 
  -5   4  10       61.36       63.46      1.25 o 
  -4   4  10        0.53        2.87      0.62 o 
  -3   4  10       46.36       49.61      1.25 o 
  -2   4  10        1.04        0.91      0.58 o 
  -1   4  10       83.42       87.92      3.49 o 
   0   4  10       15.31       20.97      0.73 o 
   1   4  10       13.97       12.95      0.61 o 
   2   4  10      132.40      137.88      1.20 o 
   3   4  10        2.16       -0.06      0.55 o 
   4   4  10       47.70       51.32      0.94 o 
   5   4  10       34.89       31.30      1.51 o 
   6   4  10       43.91       41.62      1.22 o 
   7   4  10        4.13        4.23      0.71 o 
   8   4  10       13.21       13.15      1.03 o 
   9   4  10        0.00       -0.59      0.84 o 
 -11   5  10        3.36        5.57      1.34 o 
 -10   5  10        0.06       -0.81      1.22 o 
  -9   5  10       48.24       57.93      2.47 o 
  -8   5  10       10.52        9.79      0.93 o 
  -7   5  10        0.03       -0.29      0.83 o 
  -6   5  10       87.78       88.74      1.42 o 
  -5   5  10        0.42        0.53      0.68 o 
  -4   5  10       54.03       54.56      1.40 o 
  -3   5  10       60.46       54.20      2.38 o 
  -2   5  10        7.10        6.91      0.62 o 
  -1   5  10       20.21       19.77      0.74 o 
   0   5  10       65.16       61.43      1.42 o 
   1   5  10      187.90      197.28      1.79 o 
   2   5  10       13.15       16.07      1.02 o 
   3   5  10       21.03       18.38      1.13 o 
   4   5  10       73.82       72.46      2.22 o 
   5   5  10       51.40       54.87      1.12 o 
   6   5  10       15.52       12.66      0.78 o 
   7   5  10        3.51        4.27      0.83 o 
   8   5  10        3.61        3.46      0.99 o 
 -10   6  10        0.01       -0.65      1.22 o 
  -9   6  10        5.31        3.61      1.21 o 
  -8   6  10        4.70        3.88      0.94 o 
  -7   6  10       44.94       48.19      2.17 o 
  -6   6  10       12.62        9.16      0.81 o 
  -5   6  10       26.45       24.94      0.90 o 
  -4   6  10       38.61       38.79      1.10 o 
  -3   6  10       21.62       18.84      0.80 o 
  -2   6  10       42.98       47.80      0.96 o 
  -1   6  10        1.20        1.41      0.51 o 
   0   6  10       16.07       14.86      0.61 o 
   1   6  10        0.30       -0.01      0.56 o 
   2   6  10       17.22       14.67      1.12 o 
   3   6  10        0.21       -0.10      1.00 o 
   4   6  10       99.99      108.07      2.69 o 
   5   6  10       11.62        6.26      2.19 o 
   6   6  10        7.80        6.98      0.67 o 
   7   6  10        1.01        1.55      0.78 o 
   8   6  10        1.82        2.42      1.00 o 
  -9   7  10        0.04       -0.96      1.21 o 
  -8   7  10       59.27       57.45      1.57 o 
  -7   7  10       45.45       49.33      1.48 o 
  -6   7  10        8.67        5.47      0.83 o 
  -5   7  10        2.02        2.05      0.77 o 
  -4   7  10       42.44       49.28      1.20 o 
  -3   7  10       26.98       21.95      0.84 o 
  -2   7  10       33.08       31.40      1.13 o 
  -1   7  10       29.03       34.88      1.34 o 
   0   7  10       17.53       18.10      0.67 o 
   1   7  10       44.28       51.58      1.80 o 
   2   7  10        0.40        0.69      0.88 o 
   3   7  10      244.11      242.74      3.69 o 
   4   7  10        0.03        0.78      1.20 o 
   5   7  10        0.79        0.53      1.56 o 
   6   7  10       48.33       55.72      3.41 o 
   7   7  10       44.04       50.54      1.28 o 
  -8   8  10        2.05        4.19      1.05 o 
  -7   8  10       24.13       28.74      1.19 o 
  -6   8  10       26.96       26.91      1.15 o 
  -5   8  10       12.73       12.13      0.86 o 
  -4   8  10       29.48       31.64      1.16 o 
  -3   8  10        0.07       -0.51      0.74 o 
  -2   8  10       53.04       55.02      2.16 o 
  -1   8  10        8.79        8.98      0.60 o 
   0   8  10        6.01        6.18      0.59 o 
   1   8  10        0.91       -0.10      0.93 o 
   2   8  10       44.88       43.97      1.83 o 
   3   8  10       19.53       16.18      2.01 o 
   4   8  10        0.66        1.04      1.13 o 
   5   8  10        0.06        1.46      2.11 o 
   6   8  10        0.98        1.79      2.27 o 
  -7   9  10       10.34       11.59      1.60 o 
  -6   9  10        3.84        2.04      0.95 o 
  -5   9  10        0.04       -0.79      0.79 o 
  -4   9  10        1.65        1.10      0.78 o 
  -3   9  10       55.90       56.49      1.21 o 
  -2   9  10        3.21        5.15      0.69 o 
  -1   9  10      121.97      136.98      1.70 o 
   0   9  10        1.82        0.70      0.63 o 
   1   9  10        0.38        0.47      0.59 o 
   2   9  10       30.33       34.68      1.47 o 
   3   9  10        1.34        1.98      1.22 o 
   4   9  10       24.84       22.91      1.65 o 
  -4  10  10        0.92        1.37      0.78 o 
  -3  10  10        0.20       -0.72      0.72 o 
  -2  10  10       16.66       16.38      0.91 o 
  -1  10  10        2.59        3.25      0.73 o 
   0  10  10        0.66       -0.03      0.83 o 
   1  10  10        7.20        6.65      0.73 o 
   2  10  10        1.84        2.52      1.49 o 
 -11   1  11        0.65        0.89      1.49 o 
 -10   1  11        1.63        0.05      2.76 o 
  -9   1  11       21.78       25.82      1.37 o 
  -8   1  11       38.55       47.31      1.55 o 
  -7   1  11       38.61       40.77      1.30 o 
  -6   1  11        0.12        0.79      0.73 o 
  -5   1  11       68.28       73.56      1.37 o 
  -4   1  11       94.62       99.74      1.87 o 
  -3   1  11       76.98       76.50      1.55 o 
  -2   1  11        4.24        3.66      0.74 o 
  -1   1  11       22.24       22.59      0.90 o 
   0   1  11        0.11       -0.13      0.67 o 
   1   1  11        1.12        2.86      0.70 o 
   2   1  11       79.22       76.91      1.10 o 
   3   1  11        1.66        4.93      0.60 o 
   4   1  11        0.20       -0.37      0.50 o 
   5   1  11       13.57        8.65      0.62 o 
   6   1  11       20.59       16.54      0.75 o 
   7   1  11       18.94       18.97      0.89 o 
   8   1  11       31.11       29.61      1.71 o 
 -11   2  11        3.63        7.36      1.31 o 
 -10   2  11       10.52        8.75      1.31 o 
  -9   2  11       24.04       23.40      1.37 o 
  -8   2  11        0.18       -0.67      0.92 o 
  -7   2  11       26.37       31.13      1.27 o 
  -6   2  11      212.82      221.72      3.67 o 
  -5   2  11       54.93       55.54      1.31 o 
  -4   2  11       39.51       33.92      1.14 o 
  -3   2  11       71.24       73.42      1.30 o 
  -2   2  11      143.70      142.77      2.17 o 
  -1   2  11       22.66       19.13      0.91 o 
   0   2  11      130.21      124.25      1.71 o 
   1   2  11       95.42       92.08      1.57 o 
   2   2  11       22.96       23.10      0.79 o 
   3   2  11       68.38       62.08      1.41 o 
   4   2  11        0.19       -0.06      0.51 o 
   5   2  11       17.69       20.92      0.87 o 
   6   2  11        0.02       -0.65      0.65 o 
   7   2  11       17.68       14.67      0.86 o 
   8   2  11        0.18        0.38      0.80 o 
 -11   3  11        0.41        1.90      1.28 o 
 -10   3  11       22.78       35.98      3.47 o 
  -9   3  11       10.58        7.38      1.21 o 
  -8   3  11        1.30        0.91      0.94 o 
  -7   3  11        2.61        0.28      0.89 o 
  -6   3  11       85.87       82.31      2.13 o 
  -5   3  11      180.29      169.97      1.89 o 
  -4   3  11       26.32       19.76      2.12 o 
  -3   3  11      130.10      116.42      4.43 o 
  -2   3  11       62.06       79.07      1.53 o 
  -1   3  11        3.08        1.79      0.61 o 
   0   3  11      129.18      118.67      2.40 o 
   1   3  11      394.38      417.61      3.61 o 
   2   3  11       35.78       41.97      1.01 o 
   3   3  11       54.90       60.51      1.09 o 
   4   3  11       25.73       20.91      0.71 o 
   5   3  11      127.00      124.96      1.62 o 
   6   3  11       22.64       27.24      0.95 o 
   7   3  11        0.62        0.63      0.76 o 
   8   3  11        4.02        6.14      0.89 o 
 -10   4  11        0.44       -0.19      1.19 o 
  -9   4  11        3.53        1.53      1.19 o 
  -8   4  11       25.76       27.12      1.26 o 
  -7   4  11       29.37       32.22      1.29 o 
  -6   4  11        2.12        3.22      0.73 o 
  -5   4  11       34.53       53.57      1.80 o 
  -4   4  11      350.83      368.40      7.45 o 
  -3   4  11        8.34        8.83      1.21 o 
  -2   4  11       26.29       20.75      1.05 o 
  -1   4  11       37.20       40.71      2.35 o 
   0   4  11      288.01      270.37      6.39 o 
   1   4  11        3.01        5.67      0.70 o 
   2   4  11       73.47       70.71      1.50 o 
   3   4  11        9.63       10.37      0.77 o 
   4   4  11       17.15       13.60      0.55 o 
   5   4  11        5.19        2.55      0.73 o 
   6   4  11        4.23        2.15      0.76 o 
   7   4  11       20.87       16.92      0.99 o 
   8   4  11        8.43        9.09      1.36 o 
 -10   5  11        1.80        1.75      1.28 o 
  -9   5  11        1.30       -0.43      1.22 o 
  -8   5  11        4.44        4.85      1.01 o 
  -7   5  11       13.39       10.21      0.94 o 
  -6   5  11        3.07        5.13      0.79 o 
  -5   5  11       62.76       58.86      2.03 o 
  -4   5  11       61.12       73.82      2.48 o 
  -3   5  11       51.16       57.04      1.15 o 
  -2   5  11        7.97        7.22      0.69 o 
  -1   5  11       11.40       12.76      0.96 o 
   0   5  11        0.15        1.51      0.62 o 
   1   5  11       38.52       44.53      1.19 o 
   2   5  11      145.08      144.84      3.05 o 
   3   5  11        0.37        0.39      0.80 o 
   4   5  11       91.60       96.99      2.81 o 
   5   5  11       10.25        8.21      0.75 o 
   6   5  11        0.45        0.32      0.75 o 
   7   5  11        6.09        4.65      0.94 o 
  -9   6  11        0.87        2.36      1.21 o 
  -8   6  11       24.22       21.51      1.26 o 
  -7   6  11       10.83       12.49      0.99 o 
  -6   6  11        0.66        0.10      0.77 o 
  -5   6  11        8.35       11.18      0.81 o 
  -4   6  11       11.02       13.78      0.80 o 
  -3   6  11      103.78       96.94      1.39 o 
  -2   6  11        6.13        5.16      0.67 o 
  -1   6  11       64.35       65.49      1.74 o 
   0   6  11        0.22       -0.56      0.56 o 
   1   6  11       13.21       11.41      0.79 o 
   2   6  11       93.06       94.72      9.18 o 
   3   6  11       76.11       70.86      5.52 o 
   4   6  11       30.77       36.69      2.76 o 
   5   6  11       10.87       10.92      3.17 o 
   6   6  11        4.94        5.36      0.88 o 
  -8   7  11        3.94        6.78      1.52 o 
  -7   7  11        0.41       -0.85      0.94 o 
  -6   7  11        3.65        2.59      0.99 o 
  -5   7  11       15.85       15.36      1.21 o 
  -4   7  11        9.32        6.36      0.81 o 
  -3   7  11        2.78        3.25      0.81 o 
  -2   7  11        0.48        1.22      0.64 o 
  -1   7  11        2.06        2.04      0.58 o 
   0   7  11        1.21        0.85      0.63 o 
   1   7  11        5.98        2.97      1.08 o 
   2   7  11        3.53        3.94      1.42 o 
   3   7  11        0.08       -1.06      2.03 o 
   4   7  11        4.57        3.32      1.68 o 
   5   7  11       55.61       54.42      3.41 o 
  -7   8  11       27.43       37.68      3.05 o 
  -6   8  11        9.10        8.21      1.00 o 
  -5   8  11       23.17       23.59      0.98 o 
  -4   8  11        4.76        5.50      0.81 o 
  -3   8  11        0.22        0.39      0.71 o 
  -2   8  11       33.19       28.50      0.95 o 
  -1   8  11       31.06       35.29      1.10 o 
   0   8  11        1.69        0.06      0.69 o 
   1   8  11        1.05       -0.45      1.09 o 
   2   8  11       17.76       21.27      1.39 o 
   3   8  11        4.49        1.47      1.41 o 
   4   8  11        0.49        0.97      2.11 o 
  -4   9  11       14.18       17.60      0.94 o 
  -3   9  11        2.58        1.84      0.72 o 
  -2   9  11        2.19        3.34      0.81 o 
  -1   9  11        6.53        8.88      1.05 o 
   0   9  11        2.32        1.97      0.76 o 
   1   9  11        0.68       -0.30      1.56 o 
   2   9  11       20.69       18.07      1.52 o 
 -10   0  12       12.35       17.38      2.60 o 
  -9   0  12       50.69       52.96      3.25 o 
  -8   0  12       14.34       24.21      2.44 o 
  -7   0  12       10.07        5.52      1.54 o 
  -6   0  12       17.96       15.14      1.55 o 
  -5   0  12       16.39       12.82      1.43 o 
  -4   0  12        4.64        4.52      1.25 o 
  -3   0  12        0.98        1.57      1.13 o 
  -2   0  12      126.71      131.48      6.74 o 
  -1   0  12       12.02       12.67      1.25 o 
   0   0  12       22.33       23.65      2.44 o 
   1   0  12       61.19       69.46      2.31 o 
   2   0  12      706.83      655.94      7.13 o 
   3   0  12      225.43      234.85      2.89 o 
   4   0  12       20.74       24.06      1.19 o 
   5   0  12        4.19        2.75      0.84 o 
   6   0  12        2.90        0.68      0.88 o 
   7   0  12        8.70       11.78      2.76 o 
 -10   1  12       67.15       72.31      6.82 o 
  -9   1  12       12.45       10.52      1.66 o 
  -8   1  12        3.85        3.66      1.38 o 
  -7   1  12        0.22       -0.41      1.12 o 
  -6   1  12       12.66       14.05      1.06 o 
  -5   1  12       62.02       77.76      1.75 o 
  -4   1  12        0.43        0.85      0.88 o 
  -3   1  12       87.04       71.47      1.57 o 
  -2   1  12       33.49       28.27      1.13 o 
  -1   1  12       73.56       60.53      1.39 o 
   0   1  12        8.79        5.24      0.77 o 
   1   1  12        0.94        1.99      0.76 o 
   2   1  12       96.62       98.28      1.93 o 
   3   1  12      139.86      146.76      1.75 o 
   4   1  12      137.69      134.24      1.52 o 
   5   1  12        0.17       -0.56      0.56 o 
   6   1  12       18.94       17.13      0.83 o 
   7   1  12        9.17        9.63      0.87 o 
 -10   2  12        5.70        4.79      1.61 o 
  -9   2  12       23.09       29.84      1.84 o 
  -8   2  12       68.98       70.17      2.35 o 
  -7   2  12        0.83        3.94      1.16 o 
  -6   2  12       16.11       13.91      1.21 o 
  -5   2  12       10.14       10.18      1.34 o 
  -4   2  12        6.65        6.43      1.17 o 
  -3   2  12       17.16       14.82      1.31 o 
  -2   2  12        0.09       -0.82      0.82 o 
  -1   2  12      129.01      126.19      1.73 o 
   0   2  12        1.12       -0.34      0.73 o 
   1   2  12       59.40       62.10      1.30 o 
   2   2  12       17.13       17.82      0.87 o 
   3   2  12        1.64        3.17      0.67 o 
   4   2  12       13.29       13.77      0.76 o 
   5   2  12       26.12       19.83      0.75 o 
   6   2  12        0.01        0.00      0.69 o 
   7   2  12       23.74       22.59      0.90 o 
 -10   3  12        9.82       11.50      1.72 o 
  -9   3  12        0.17        0.35      1.43 o 
  -8   3  12        2.95        1.82      1.18 o 
  -7   3  12       13.14       16.05      1.37 o 
  -6   3  12        5.35        4.29      1.09 o 
  -5   3  12        0.63        1.09      0.87 o 
  -4   3  12       11.01       11.75      2.25 o 
  -3   3  12        0.31       -0.12      0.85 o 
  -2   3  12       46.51       40.83      1.24 o 
  -1   3  12        1.65        0.62      0.71 o 
   0   3  12        1.13        1.08      0.71 o 
   1   3  12        5.22        2.88      0.74 o 
   2   3  12        2.75        2.36      0.69 o 
   3   3  12        1.66        1.42      0.63 o 
   4   3  12        2.97        1.76      0.67 o 
   5   3  12        7.56        7.67      0.66 o 
   6   3  12        1.64        3.12      0.70 o 
   7   3  12        4.75        5.39      0.96 o 
  -9   4  12        8.14        6.15      1.61 o 
  -8   4  12       11.54       13.98      1.18 o 
  -7   4  12        6.98        9.06      1.05 o 
  -6   4  12        0.64        2.68      1.31 o 
  -5   4  12       25.12       18.83      0.95 o 
  -4   4  12      118.80      132.88      2.04 o 
  -3   4  12      100.06      104.02      2.02 o 
  -2   4  12        3.01        3.02      0.83 o 
  -1   4  12       25.70       19.27      0.87 o 
   0   4  12        0.00        0.03      0.90 o 
   1   4  12        5.11        4.47      0.73 o 
   2   4  12       32.78       29.10      1.01 o 
   3   4  12        5.08        7.11      0.89 o 
   4   4  12        7.30        7.52      0.79 o 
   5   4  12        1.20        1.82      0.86 o 
   6   4  12        4.81        6.35      0.95 o 
  -8   5  12        6.21        5.97      1.07 o 
  -7   5  12        0.78       -0.05      0.99 o 
  -6   5  12        0.69        0.03      0.87 o 
  -5   5  12        5.45        5.57      0.81 o 
  -4   5  12       60.07       57.61      2.59 o 
  -3   5  12        1.29        3.43      0.70 o 
  -2   5  12        9.53       14.36      0.95 o 
  -1   5  12        0.38       -0.69      0.76 o 
   0   5  12       27.95       24.03      1.45 o 
   1   5  12       89.71       85.68      1.90 o 
   2   5  12       20.75       22.34      1.27 o 
   3   5  12       17.70       19.31      1.00 o 
   4   5  12       21.09       18.63      0.91 o 
   5   5  12       23.04       27.33      1.25 o 
   6   5  12       14.19       11.05      2.27 o 
  -8   6  12        0.22        0.88      1.25 o 
  -7   6  12        2.46        1.17      1.03 o 
  -6   6  12        3.51        5.60      0.95 o 
  -5   6  12        3.69        3.47      0.78 o 
  -4   6  12        1.60        0.98      0.74 o 
  -3   6  12       20.82       23.70      1.68 o 
  -2   6  12       99.65      119.67      1.93 o 
  -1   6  12       12.35       10.14      0.88 o 
   0   6  12       62.00       62.83      1.70 o 
   1   6  12        0.21        0.57      0.90 o 
   2   6  12       26.24       27.31      1.91 o 
   3   6  12       73.28       73.15      3.98 o 
   4   6  12        2.72        3.97      1.71 o 
   5   6  12        1.64        3.09      2.11 o 
  -6   7  12        2.35        1.25      0.94 o 
  -5   7  12        0.71       -0.06      0.82 o 
  -4   7  12       10.05       13.56      0.86 o 
  -3   7  12        0.99        0.41      0.76 o 
  -2   7  12        1.45        1.46      0.68 o 
  -1   7  12       15.21       14.23      0.91 o 
   0   7  12       49.39       59.58      1.33 o 
   1   7  12        0.01       -0.25      0.82 o 
   2   7  12        7.15        3.17      1.68 o 
   3   7  12       10.88       14.36      1.91 o 
  -4   8  12        0.91        0.47      0.79 o 
  -3   8  12        3.73        4.66      0.86 o 
  -2   8  12        8.06       13.46      0.93 o 
  -1   8  12        0.00       -0.12      0.94 o 
   0   8  12       32.63       36.06      1.20 o 
   1   8  12        6.37        4.32      1.86 o 
  -9   1  13        5.21       10.23      1.72 o 
  -8   1  13        0.71       -1.38      1.38 o 
  -7   1  13       50.02       59.18      2.35 o 
  -6   1  13        6.43       11.83      1.56 o 
  -5   1  13        4.47        2.89      0.93 o 
  -4   1  13       80.46       84.13      2.18 o 
  -3   1  13        3.63        3.07      0.91 o 
  -2   1  13        0.13       -0.81      0.81 o 
  -1   1  13        0.91        1.16      0.84 o 
   0   1  13        2.59        1.65      0.76 o 
   1   1  13       13.61        8.27      0.84 o 
   2   1  13       59.06       68.81      1.63 o 
   3   1  13        0.00        0.62      0.74 o 
   4   1  13       55.83       66.72      1.33 o 
   5   1  13        7.79        5.99      0.84 o 
   6   1  13        5.56        2.52      0.74 o 
  -9   2  13        3.99        6.01      1.61 o 
  -8   2  13        0.05       -0.71      1.46 o 
  -7   2  13       15.79       14.09      1.34 o 
  -6   2  13       44.01       50.08      1.86 o 
  -5   2  13       32.31       33.22      1.56 o 
  -4   2  13        0.46       -0.73      0.92 o 
  -3   2  13       18.60       18.43      1.07 o 
  -2   2  13        0.25       -0.57      0.84 o 
  -1   2  13        8.04        4.37      0.82 o 
   0   2  13        1.35        1.14      0.79 o 
   1   2  13       14.86       13.81      0.89 o 
   2   2  13       14.06        6.47      0.82 o 
   3   2  13       24.34       19.95      0.86 o 
   4   2  13        1.65        0.98      0.74 o 
   5   2  13       16.67       12.71      0.88 o 
  -8   3  13        0.02       -1.48      1.48 o 
  -7   3  13        8.68        1.60      1.19 o 
  -6   3  13        2.62        2.93      1.15 o 
  -5   3  13        0.46        1.92      1.12 o 
  -4   3  13       28.42       33.03      1.65 o 
  -3   3  13       14.45       17.89      1.21 o 
  -2   3  13       81.46       94.03      1.80 o 
  -1   3  13        3.99        2.90      0.80 o 
   0   3  13        0.11       -0.05      0.77 o 
   1   3  13        0.01        0.58      0.75 o 
   2   3  13       50.54       50.23      1.31 o 
   3   3  13        0.06        0.83      0.76 o 
   4   3  13        5.97        2.98      0.83 o 
   5   3  13       23.12       25.55      1.17 o 
  -8   4  13        7.85        6.92      1.55 o 
  -7   4  13        3.03        3.02      1.21 o 
  -6   4  13       40.51       45.91      3.15 o 
  -5   4  13       85.55       86.36      3.31 o 
  -4   4  13        2.97        2.84      0.93 o 
  -3   4  13       24.65       25.24      1.48 o 
  -2   4  13        0.00       -0.93      0.93 o 
  -1   4  13        3.38        5.07      1.29 o 
   0   4  13        8.69       10.72      0.91 o 
   1   4  13        1.60        2.67      1.03 o 
   2   4  13        7.32        4.85      1.08 o 
   3   4  13        0.82        0.83      1.04 o 
   4   4  13        5.98        3.29      0.91 o 
  -7   5  13        3.55        5.94      1.31 o 
  -6   5  13       23.74       23.08      1.40 o 
  -5   5  13       36.11       32.44      2.11 o 
  -4   5  13        0.01        0.51      0.90 o 
  -3   5  13        1.82        1.09      0.87 o 
  -2   5  13       15.84       14.38      1.06 o 
  -1   5  13       47.12       57.05      1.54 o 
   0   5  13        0.35        0.18      1.37 o 
   1   5  13        0.02        0.51      1.33 o 
   2   5  13        3.75        3.59      1.11 o 
   3   5  13        4.58        4.62      1.03 o 
   4   5  13        1.98        3.09      1.11 o 
  -5   6  13        1.17        0.18      1.03 o 
  -4   6  13        1.80        3.20      0.90 o 
  -3   6  13        1.83        1.83      1.02 o 
  -2   6  13        4.84        3.17      1.20 o 
  -1   6  13        4.96        5.22      1.46 o 
   0   6  13       12.34       12.53      1.32 o 
   1   6  13        3.85        0.09      1.05 o 
   2   6  13        8.16        8.66      1.04 o 
  -3   7  13       20.22       23.10      1.25 o 
  -2   7  13        1.62        1.23      0.96 o 
  -1   7  13        4.38        4.45      0.98 o 
   0   7  13        2.63        2.08      0.88 o 
  -7   0  14       11.87       19.17      2.44 o 
  -6   0  14        0.03       -1.95      1.95 o 
  -5   0  14       51.40       59.30      2.92 o 
  -4   0  14        1.00        1.77      1.43 o 
  -3   0  14       48.34       56.16      2.29 o 
  -2   0  14      104.82      123.86      2.86 o 
  -1   0  14        0.13       -0.08      1.29 o 
   0   0  14        1.49        0.62      1.32 o 
   1   0  14        5.99        4.13      1.36 o 
   2   0  14        7.75        5.47      1.36 o 
   3   0  14       46.30       47.25      3.82 o 
   4   0  14       31.82       37.00      2.07 o 
  -7   1  14        0.56        1.31      1.87 o 
  -6   1  14        0.45       -0.04      1.18 o 
  -5   1  14        0.02       -0.88      1.12 o 
  -4   1  14        2.46       -0.44      0.99 o 
  -3   1  14        0.00        1.13      0.94 o 
  -2   1  14        1.71        0.38      0.92 o 
  -1   1  14        6.35        2.22      0.92 o 
   0   1  14       27.03       23.35      2.07 o 
   1   1  14       24.96       20.70      1.11 o 
   2   1  14       27.79       29.69      1.18 o 
   3   1  14       25.33       23.06      1.12 o 
   4   1  14        2.28        2.10      0.96 o 
  -7   2  14        0.02       -1.62      1.62 o 
  -6   2  14        3.04        0.88      1.21 o 
  -5   2  14        5.25        2.11      1.14 o 
  -4   2  14       28.68       26.33      1.40 o 
  -3   2  14        8.04        7.05      1.04 o 
  -2   2  14        9.69       12.55      1.04 o 
  -1   2  14        6.51       10.40      0.98 o 
   0   2  14        1.13        0.79      0.83 o 
   1   2  14        0.00       -0.35      0.83 o 
   2   2  14       14.10       15.94      1.13 o 
   3   2  14       33.09       28.64      1.94 o 
  -6   3  14        0.07       -1.21      1.21 o 
  -5   3  14       10.49        9.15      1.21 o 
  -4   3  14        6.86        7.88      1.15 o 
  -3   3  14        0.06        0.18      1.05 o 
  -2   3  14       12.34        9.58      1.30 o 
  -1   3  14        0.97        1.67      1.02 o 
   0   3  14        7.39        8.50      0.89 o 
   1   3  14        5.65        5.38      0.86 o 
   2   3  14        6.21        4.84      1.20 o 
   3   3  14        1.35        0.80      1.16 o 
  -5   4  14        0.32        0.38      1.19 o 
  -4   4  14        8.69        8.24      1.21 o 
  -3   4  14        2.31        1.93      1.19 o 
  -2   4  14        4.10        4.56      1.08 o 
  -1   4  14       13.48       16.76      1.96 o 
   0   4  14        0.04       -0.06      1.54 o 
   1   4  14        3.52        5.59      1.15 o 
   2   4  14       12.76       16.47      1.44 o 
  -4   5  14        0.07        2.19      1.36 o 
  -3   5  14        4.02        4.07      0.97 o 
  -2   5  14        1.52        2.49      1.04 o 
  -1   5  14       41.32       48.15      2.15 o 
   0   5  14        4.21        1.36      1.54 o 
  -4   1  15        1.59        4.03      1.21 o 
  -3   1  15       31.52       33.87      1.39 o 
  -2   1  15        0.11        0.64      1.00 o 
  -1   1  15        2.44        4.39      1.01 o 
   0   1  15        0.01       -0.55      0.96 o 
  -3   2  15        0.00        0.04      1.32 o 
  -2   2  15       23.31       25.15      1.61 o 
  -1   2  15        9.95        7.06      1.05 o 
                                                 
